# Supplementary material for: ﻿Polymixiamelanostoma, a new beardfish from the western Pacific (Teleostei, Polymixiiformes, Polymixiidae)
Source: Zookeys. 2024 Dec 9;1220:105–21. doi: 10.3897/zookeys.1220.125127 (PMC11650193; doi:10.3897/zookeys.1220.125127)
Supplement: XML Treatment for Polymixia [file zookeys.1220.125127-treatment1.xml]

<!DOCTYPE tp:taxon-treatment
  PUBLIC "-//TaxonX//DTD Taxonomic Treatment Publishing DTD v0 20100105//EN" "tax-treatment-NSO.dtd">
<tp:taxon-treatment xmlns:tp="http://www.plazi.org/taxpub"><tp:treatment-meta><kwd-group><label>Taxon classification</label><kwd>
              <named-content content-type="kingdom">Animalia</named-content>
            </kwd><kwd>
              <named-content content-type="order">Polymixiiformes</named-content>
            </kwd><kwd>
              <named-content content-type="family">Polymixiidae</named-content>
            </kwd></kwd-group><mixed-citation publication-type="journal"><person-group><name><surname>Fan</surname><given-names>You-Ci</given-names></name><name><surname>Su</surname><given-names>Yo</given-names></name><name><surname>Lin</surname><given-names>Chien-Hsiang</given-names></name><name><surname>Chang</surname><given-names>Chih-Wei</given-names></name><name><surname>Lin</surname><given-names>Hsiu-Chin</given-names></name></person-group><article-title>﻿<italic><tp:taxon-name><tp:taxon-name-part taxon-name-part-type="genus" reg="Polymixia">Polymixia</tp:taxon-name-part><tp:taxon-name-part taxon-name-part-type="species" reg="melanostoma">melanostoma</tp:taxon-name-part></tp:taxon-name></italic>, a new beardfish from the western Pacific (<tp:taxon-name><tp:taxon-name-part taxon-name-part-type="subclass">Teleostei</tp:taxon-name-part></tp:taxon-name>, <tp:taxon-name><tp:taxon-name-part taxon-name-part-type="order">Polymixiiformes</tp:taxon-name-part></tp:taxon-name>, <tp:taxon-name><tp:taxon-name-part taxon-name-part-type="family">Polymixiidae</tp:taxon-name-part></tp:taxon-name>)</article-title><source>Zookeys</source><day>09</day><month>12</month><year>2024</year><volume>1220</volume><fpage>105</fpage><lpage>121</lpage><pub-id pub-id-type="doi">10.3897/zookeys.1220.125127</pub-id></mixed-citation></tp:treatment-meta><tp:nomenclature><label>﻿Genus</label><tp:taxon-name>
            <object-id xmlns:xlink="http://www.w3.org/1999/xlink" content-type="arpha" xlink:type="simple">BEDA8859-8AB9-5B1E-A0E1-16CC287D44EF</object-id>
            <tp:taxon-name-part taxon-name-part-type="genus" reg="Polymixia">Polymixia</tp:taxon-name-part>
          </tp:taxon-name><tp:taxon-authority>Lowe, 1836</tp:taxon-authority></tp:nomenclature><tp:treatment-sec sec-type="type species" id="SECID0EARAE"><title>Type species.</title><p><italic><tp:taxon-name><tp:taxon-name-part taxon-name-part-type="genus" reg="Polymixia">Polymixia</tp:taxon-name-part><tp:taxon-name-part taxon-name-part-type="species" reg="nobilis">nobilis</tp:taxon-name-part></tp:taxon-name></italic> Lowe, 1836.</p></tp:treatment-sec></tp:taxon-treatment>
