# Supplementary material for: ﻿Polymixiamelanostoma, a new beardfish from the western Pacific (Teleostei, Polymixiiformes, Polymixiidae)
Source: Zookeys. 2024 Dec 9;1220:105–21. doi: 10.3897/zookeys.1220.125127 (PMC11650193; doi:10.3897/zookeys.1220.125127)
Supplement: XML Treatment for Polymixia melanostoma [file zookeys.1220.125127-treatment2.xml]

<!DOCTYPE tp:taxon-treatment
  PUBLIC "-//TaxonX//DTD Taxonomic Treatment Publishing DTD v0 20100105//EN" "tax-treatment-NSO.dtd">
<tp:taxon-treatment xmlns:tp="http://www.plazi.org/taxpub"><tp:treatment-meta><kwd-group><label>Taxon classification</label><kwd>
              <named-content content-type="kingdom">Animalia</named-content>
            </kwd><kwd>
              <named-content content-type="order">Polymixiiformes</named-content>
            </kwd><kwd>
              <named-content content-type="family">Polymixiidae</named-content>
            </kwd></kwd-group><mixed-citation publication-type="journal"><person-group><name><surname>Fan</surname><given-names>You-Ci</given-names></name><name><surname>Su</surname><given-names>Yo</given-names></name><name><surname>Lin</surname><given-names>Chien-Hsiang</given-names></name><name><surname>Chang</surname><given-names>Chih-Wei</given-names></name><name><surname>Lin</surname><given-names>Hsiu-Chin</given-names></name></person-group><article-title>﻿<italic><tp:taxon-name><tp:taxon-name-part taxon-name-part-type="genus" reg="Polymixia">Polymixia</tp:taxon-name-part><tp:taxon-name-part taxon-name-part-type="species" reg="melanostoma">melanostoma</tp:taxon-name-part></tp:taxon-name></italic>, a new beardfish from the western Pacific (<tp:taxon-name><tp:taxon-name-part taxon-name-part-type="subclass">Teleostei</tp:taxon-name-part></tp:taxon-name>, <tp:taxon-name><tp:taxon-name-part taxon-name-part-type="order">Polymixiiformes</tp:taxon-name-part></tp:taxon-name>, <tp:taxon-name><tp:taxon-name-part taxon-name-part-type="family">Polymixiidae</tp:taxon-name-part></tp:taxon-name>)</article-title><source>Zookeys</source><day>09</day><month>12</month><year>2024</year><volume>1220</volume><fpage>105</fpage><lpage>121</lpage><pub-id pub-id-type="doi">10.3897/zookeys.1220.125127</pub-id></mixed-citation></tp:treatment-meta><tp:nomenclature><label>﻿</label><tp:taxon-name>
            <object-id xmlns:xlink="http://www.w3.org/1999/xlink" content-type="arpha" xlink:type="simple">7B2FEDD0-F810-5E46-99D8-487F4F59B26E</object-id>
            <tp:taxon-name-part taxon-name-part-type="genus" reg="Polymixia">Polymixia</tp:taxon-name-part>
            <tp:taxon-name-part taxon-name-part-type="species" reg="melanostoma">melanostoma</tp:taxon-name-part>
            <object-id xmlns:xlink="http://www.w3.org/1999/xlink" content-type="zoobank" xlink:type="simple">https://zoobank.org/783ECB16-7601-4FE9-AAC6-907EE440BB65</object-id>
          </tp:taxon-name><tp:taxon-status xmlns:xlink="http://www.w3.org/1999/xlink" xlink:type="simple">sp. nov.</tp:taxon-status><xref ref-type="fig" rid="F1">Figs 1</xref><xref ref-type="fig" rid="F2">, 2</xref><xref ref-type="fig" rid="F3">, 3</xref><xref ref-type="fig" rid="F4">, 4A</xref><xref ref-type="fig" rid="F5">, 5B</xref><xref ref-type="fig" rid="F6">, 6</xref><xref ref-type="fig" rid="F7">, 7</xref><xref ref-type="table" rid="T1">; Tables 1</xref><xref ref-type="table" rid="T2">, 2</xref><xref ref-type="table" rid="T3">, 3</xref><xref ref-type="table" rid="T4">, 4 New English name. Black-mouth beardfish New Chinese name. 黑口鬚銀眼鯛</xref><tp:nomenclature-citation-list><tp:nomenclature-citation><tp:taxon-name>
                <tp:taxon-name-part taxon-name-part-type="genus" reg="Polymixia">Polymixia</tp:taxon-name-part>
                <tp:taxon-name-part taxon-name-part-type="species" reg="japonica">japonica</tp:taxon-name-part>
              </tp:taxon-name><comment>(non Günther): <xref ref-type="bibr" rid="B24">Li 2010</xref>: 12–13 (in part, specimens were mixed with <tp:taxon-name><tp:taxon-name-part taxon-name-part-type="genus" reg="Polymixia">P.</tp:taxon-name-part><tp:taxon-name-part taxon-name-part-type="species" reg="japonica">japonica</tp:taxon-name-part></tp:taxon-name>).</comment></tp:nomenclature-citation></tp:nomenclature-citation-list></tp:nomenclature><tp:treatment-sec sec-type="Type specimens" id="SECID0EDVAE"><title>Type specimens.</title><p><bold><italic>Holotype</italic></bold>: Taiwan • NMMB-P39587 (110.2 mm <abbrev xmlns:xlink="http://www.w3.org/1999/xlink" xlink:title="standard length" id="ABBRID0EOVAE" xlink:type="simple">SL</abbrev>); northern South China Sea, Pingtung, off Dong-gang fishing port; ca <named-content xmlns:xlink="http://www.w3.org/1999/xlink" content-type="dwc:verbatimCoordinates" xlink:type="simple"><named-content content-type="geo-json" specific-use="{&#34;type&#34;:&#34;Point&#34;,&#34;coordinates&#34;:[120.459444,22.372778]}" id="NCID0EVVAE" xlink:type="simple">22°22'22"N, 120°27'34"E</named-content></named-content>; 27 January 2023; Y. Su leg.; in bottom trawl; <italic><abbrev xmlns:xlink="http://www.w3.org/1999/xlink" xlink:title="mitochondrial cytochrome c oxidase I gene" id="ABBRID0E2VAE" xlink:type="simple">COI</abbrev></italic>: <ext-link xmlns:xlink="http://www.w3.org/1999/xlink" ext-link-type="gen" xlink:href="PP556538" xlink:type="simple">PP556538</ext-link>.</p><p><bold><italic>Paratypes</italic></bold> (<italic>n</italic>=2; <abbrev xmlns:xlink="http://www.w3.org/1999/xlink" xlink:title="standard length" id="ABBRID0ENWAE" xlink:type="simple">SL</abbrev> 122.5–153.0 mm): Taiwan • 1 specimen; NMMB-P39588 (<abbrev xmlns:xlink="http://www.w3.org/1999/xlink" xlink:title="standard length" id="ABBRID0ERWAE" xlink:type="simple">SL</abbrev> 122.5 mm); Taitung, off Chenggong fishing port; ca <named-content xmlns:xlink="http://www.w3.org/1999/xlink" content-type="dwc:verbatimCoordinates" xlink:type="simple"><named-content content-type="geo-json" specific-use="{&#34;type&#34;:&#34;Point&#34;,&#34;coordinates&#34;:[121.378625,23.098036]}" id="NCID0EYWAE" xlink:type="simple">23°05'52.93"N, 121°22'43.05"E</named-content></named-content>; 11 September 2009; purchased by C.-W. Chang; hook and line; <italic><abbrev xmlns:xlink="http://www.w3.org/1999/xlink" xlink:title="mitochondrial cytochrome c oxidase I gene" id="ABBRID0E5WAE" xlink:type="simple">COI</abbrev></italic>: <ext-link xmlns:xlink="http://www.w3.org/1999/xlink" ext-link-type="gen" xlink:href="PP556540" xlink:type="simple">PP556540</ext-link>. – New Caledonia • 1 specimen; <named-content xmlns:xlink="http://www.w3.org/1999/xlink" content-type="dwc:institutional_code" xlink:title="Muséum national d’Histoire naturelle, Paris, France" xlink:href="http://grbio.org/institution/museum-national-dhistoire-naturelle-2" xlink:type="simple">MNHN</named-content> 2014-2291 (153 mm <abbrev xmlns:xlink="http://www.w3.org/1999/xlink" xlink:title="standard length" id="ABBRID0EMXAE" xlink:type="simple">SL</abbrev>); Coral Sea, Chesterfield Islands; <named-content xmlns:xlink="http://www.w3.org/1999/xlink" content-type="dwc:verbatimCoordinates" xlink:type="simple"><named-content content-type="geo-json" specific-use="{&#34;type&#34;:&#34;Point&#34;,&#34;coordinates&#34;:[158.623336,-21.167333]}" id="NCID0ETXAE" xlink:type="simple">21°10'2.40"S, 158°37'24.01"E</named-content></named-content>; 765–778 m deep; 11 October 2005; EBISCO, at st. CP2545.</p></tp:treatment-sec><tp:treatment-sec sec-type="etymology" id="SECID0EYXAE"><title>Etymology.</title><p>The specific name <italic>melanostoma</italic> is a combination of Greek <italic>melano</italic> and <italic>stoma</italic>, meaning “black mouth”, in reference to its unique black oral cavity.</p></tp:treatment-sec><tp:treatment-sec sec-type="diagnosis" id="SECID0EMYAE"><title>Diagnosis.</title><p><italic><tp:taxon-name><tp:taxon-name-part taxon-name-part-type="genus" reg="Polymixia">Polymixia</tp:taxon-name-part><tp:taxon-name-part taxon-name-part-type="species" reg="melanostoma">melanostoma</tp:taxon-name-part></tp:taxon-name></italic> sp. nov. differs from its congeners in having the following combination of characters: dorsal-fin rays IV–V, 35–37; gill rakers on the outer face of first gill arch 3+1+6=10; S1 6–8; S2 12–14; pyloric caeca 40; snout rounded, with surface rough and gelatinous, its tip evidently protrude anterior margin of premaxilla; ctenii on body scales arranged in wedge shape, forming three rows; 4<sup>th</sup> anal-fin spine long, 1.0–1.2 in eye diameter; dorsal-fin long, 49.6–53.0% <abbrev xmlns:xlink="http://www.w3.org/1999/xlink" xlink:title="standard length" id="ABBRID0E6YAE" xlink:type="simple">SL</abbrev>; oral-branchial cavity, not including the underside of tongue, black.</p></tp:treatment-sec><tp:treatment-sec sec-type="description" id="SECID0EDZAE"><title>Description.</title><p>Meristic and morphometric data are provided in Tables <xref ref-type="table" rid="T1">1</xref>, <xref ref-type="table" rid="T2">2</xref>. Data below are for the holotype, followed by a range of paratypes in parentheses, except where indicated.</p><table-wrap id="T2" position="float" orientation="portrait"><label>Table 2.</label><caption><p>Meristic and morphological characters of <italic><tp:taxon-name><tp:taxon-name-part taxon-name-part-type="genus" reg="Polymixia">Polymixia</tp:taxon-name-part><tp:taxon-name-part taxon-name-part-type="species" reg="melanostoma">melanostoma</tp:taxon-name-part></tp:taxon-name></italic> sp. nov. and three similar sympatric congeners. Abbreviation: <abbrev xmlns:xlink="http://www.w3.org/1999/xlink" xlink:title="non-types" id="ABBRID0EF1AE" xlink:type="simple">NT</abbrev>, non-types.</p></caption><table id="TID0EY4AG" rules="all"><tbody><tr><th rowspan="2" colspan="1"/><th rowspan="1" colspan="2"><italic><tp:taxon-name><tp:taxon-name-part taxon-name-part-type="genus" reg="Polymixia">P.</tp:taxon-name-part><tp:taxon-name-part taxon-name-part-type="species" reg="melanostoma">melanostoma</tp:taxon-name-part></tp:taxon-name></italic> sp. nov.</th><th rowspan="1" colspan="1">
                    <italic>
                      <tp:taxon-name><tp:taxon-name-part taxon-name-part-type="genus" reg="Polymixia">P.</tp:taxon-name-part><tp:taxon-name-part taxon-name-part-type="species" reg="japonica">japonica</tp:taxon-name-part></tp:taxon-name>
                    </italic>
                  </th><th rowspan="1" colspan="1">
                    <italic>
                      <tp:taxon-name><tp:taxon-name-part taxon-name-part-type="genus" reg="Polymixia">P.</tp:taxon-name-part><tp:taxon-name-part taxon-name-part-type="species" reg="berndti">berndti</tp:taxon-name-part></tp:taxon-name>
                    </italic>
                  </th><th rowspan="1" colspan="1">
                    <italic>
                      <tp:taxon-name><tp:taxon-name-part taxon-name-part-type="genus" reg="Polymixia">P.</tp:taxon-name-part><tp:taxon-name-part taxon-name-part-type="species" reg="longispina">longispina</tp:taxon-name-part></tp:taxon-name>
                    </italic>
                  </th></tr><tr><th rowspan="1" colspan="1">Holotype</th><th rowspan="1" colspan="1">Paratype (<italic>n</italic>=2)</th><th rowspan="1" colspan="1"><abbrev xmlns:xlink="http://www.w3.org/1999/xlink" xlink:title="non-types" id="ABBRID0E23AE" xlink:type="simple">NT</abbrev> (<italic>n</italic>=20)</th><th rowspan="1" colspan="1"><abbrev xmlns:xlink="http://www.w3.org/1999/xlink" xlink:title="non-types" id="ABBRID0EF4AE" xlink:type="simple">NT</abbrev> (<italic>n</italic>=39)</th><th rowspan="1" colspan="1"><abbrev xmlns:xlink="http://www.w3.org/1999/xlink" xlink:title="non-types" id="ABBRID0EP4AE" xlink:type="simple">NT</abbrev> (<italic>n</italic>=29)</th></tr><tr><td rowspan="1" colspan="1">Dorsal-fin rays</td><td rowspan="1" colspan="1">V, 35</td><td rowspan="1" colspan="1">IV–V, 36–37</td><td rowspan="1" colspan="1">IV–VI, 31–34</td><td rowspan="1" colspan="1">IV–VI, 28–31</td><td rowspan="1" colspan="1">V, 28–32</td></tr><tr><td rowspan="1" colspan="1">Pectoral-fin rays</td><td rowspan="1" colspan="1">17</td><td rowspan="1" colspan="1">15–16</td><td rowspan="1" colspan="1">15–17</td><td rowspan="1" colspan="1">13–17</td><td rowspan="1" colspan="1">15–17</td></tr><tr><td rowspan="1" colspan="1">Pelvic-fin rays</td><td rowspan="1" colspan="1">i+6</td><td rowspan="1" colspan="1">i+6</td><td rowspan="1" colspan="1">i+6</td><td rowspan="1" colspan="1">i+6</td><td rowspan="1" colspan="1">i+6</td></tr><tr><td rowspan="1" colspan="1">Anal-fin rays</td><td rowspan="1" colspan="1">IV, 14</td><td rowspan="1" colspan="1">IV, 14–16</td><td rowspan="1" colspan="1">IV–V, 14–16</td><td rowspan="1" colspan="1">III–IV, 13–17</td><td rowspan="1" colspan="1">IV, 13–16</td></tr><tr><td rowspan="1" colspan="1">Gill rakers</td><td rowspan="1" colspan="1">3+1+6=10</td><td rowspan="1" colspan="1">3+1+6=10</td><td rowspan="1" colspan="1">3–4+1+7–9=11–14</td><td rowspan="1" colspan="1">3–4+1+7–8=11–13</td><td rowspan="1" colspan="1">4+1+6–9=11–14</td></tr><tr><td rowspan="1" colspan="1">Pseudobranchial filaments</td><td rowspan="1" colspan="1">27</td><td rowspan="1" colspan="1">33</td><td rowspan="1" colspan="1">26–35</td><td rowspan="1" colspan="1">21–32</td><td rowspan="1" colspan="1">20–25</td></tr><tr><td rowspan="1" colspan="1">Pyloric caeca</td><td rowspan="1" colspan="1">40</td><td rowspan="1" colspan="1">—</td><td rowspan="1" colspan="1">37–56 (<italic>n</italic> = 2)</td><td rowspan="1" colspan="1">41–55 (<italic>n</italic> = 7)</td><td rowspan="1" colspan="1">26–30 (<italic>n</italic> = 3)</td></tr><tr><td rowspan="1" colspan="1">Vertebrae</td><td rowspan="1" colspan="1">12+17=29</td><td rowspan="1" colspan="1">12+17=29</td><td rowspan="1" colspan="1">12+16–17=28–29</td><td rowspan="1" colspan="1">12–13+17=29–30</td><td rowspan="1" colspan="1">12+17=29</td></tr><tr><td rowspan="1" colspan="1">Lateral line scales</td><td rowspan="1" colspan="1">35</td><td rowspan="1" colspan="1">35–39</td><td rowspan="1" colspan="1">30–34</td><td rowspan="1" colspan="1">27–36</td><td rowspan="1" colspan="1">29–36</td></tr><tr><td rowspan="1" colspan="1">S1</td><td rowspan="1" colspan="1">6</td><td rowspan="1" colspan="1">7–8</td><td rowspan="1" colspan="1">6–8</td><td rowspan="1" colspan="1">5–7</td><td rowspan="1" colspan="1">4–7</td></tr><tr><td rowspan="1" colspan="1">S2</td><td rowspan="1" colspan="1">12</td><td rowspan="1" colspan="1">14</td><td rowspan="1" colspan="1">11–16</td><td rowspan="1" colspan="1">8–11</td><td rowspan="1" colspan="1">8–11</td></tr><tr><td rowspan="1" colspan="1">S3</td><td rowspan="1" colspan="1">15</td><td rowspan="1" colspan="1">16</td><td rowspan="1" colspan="1">13–17</td><td rowspan="1" colspan="1">11–16</td><td rowspan="1" colspan="1">10–16</td></tr><tr><td rowspan="1" colspan="1">Snout tip</td><td rowspan="1" colspan="1">Protruded</td><td rowspan="1" colspan="1"/><td rowspan="1" colspan="1">Not protruded</td><td rowspan="1" colspan="1">Protruded</td><td rowspan="1" colspan="1">Not or slightly protruded</td></tr><tr><td rowspan="1" colspan="1">Oral cavity</td><td rowspan="1" colspan="1">Black</td><td rowspan="1" colspan="1"/><td rowspan="1" colspan="1">White or partly black</td><td rowspan="1" colspan="1">White</td><td rowspan="1" colspan="1">White</td></tr><tr><td rowspan="1" colspan="1">Branchial cavity</td><td rowspan="1" colspan="1">Black</td><td rowspan="1" colspan="1"/><td rowspan="1" colspan="1">Black</td><td rowspan="1" colspan="1">White</td><td rowspan="1" colspan="1">White</td></tr><tr><td rowspan="1" colspan="1">Scales ctenii distribution</td><td rowspan="1" colspan="1">Wedge</td><td rowspan="1" colspan="1"/><td rowspan="1" colspan="1">Wedge</td><td rowspan="1" colspan="1">Vertical</td><td rowspan="1" colspan="1">Vertical</td></tr></tbody></table></table-wrap><p>Dorsal-fin rays V, 35 (IV–V, 36–37); pectoral-fin rays 17 (15–16); pelvic-fin rays i+6 (i+6); anal-fin rays IV, 14 (IV, 14–16); principal caudal-fin rays 9+9=18 (9+9=18), uppermost and lowermost rays unbranched; procurrent caudal-fin rays 5 (6) dorsally and 5 (5) ventrally; lateral-line scales 35 (35–39); S1 6 (7–8); S2 12 (14); S3 15 (16, n=1); gill rakers on the outer face of first gill arch 3+1+6=10 (3+1+6=10); pseudobranchial filaments 27 (33); pyloric caeca 40; branchiostegal rays 7 and only posterior 4 visible. Vertebrae 12+17=29 (12+17=29); supraneural and pterygiophore insertion formula: 0/0//0/1+1/1+1/1+1/1+1/1+1/1+1/1+1/1+1/1+1/1+1/1+1+1/1+1/1+1/1+1/1+1/1+1/1+1+1/1+1+1/2 (0/0//0/1+1/1+1/1+1/1+1/1/1+1/1+1/1+1+1/1+1+/1+1+1/1+1/1+1/1+1+1/1+1/1+1+1/1+1/1+1+1/1+2, n=1).</p><p>Body rather slender, longer than deep, depth at dorsal-fin origin 2.8 (2.5–3.0) in <abbrev xmlns:xlink="http://www.w3.org/1999/xlink" xlink:title="standard length" id="ABBRID0ESHAG" xlink:type="simple">SL</abbrev>. Head large, its length 2.9 (2.8–2.9) in <abbrev xmlns:xlink="http://www.w3.org/1999/xlink" xlink:title="standard length" id="ABBRID0EWHAG" xlink:type="simple">SL</abbrev>; from snout to forehead rising gently; upper profile in front of dorsal fin slightly concave; forehead narrow, its width 6.1 (7.5–7.6) in <abbrev xmlns:xlink="http://www.w3.org/1999/xlink" xlink:title="head length" id="ABBRID0E1HAG" xlink:type="simple">HL</abbrev>; eyes large, 2.8 (2.6–3.0) in <abbrev xmlns:xlink="http://www.w3.org/1999/xlink" xlink:title="head length" id="ABBRID0E5HAG" xlink:type="simple">HL</abbrev>; snout rounded, its surface rough and gelatinous with several small bumps, tip protruding anteriorly from premaxilla, its length 6.1 (5.8–6.1) in <abbrev xmlns:xlink="http://www.w3.org/1999/xlink" xlink:title="head length" id="ABBRID0ECIAG" xlink:type="simple">HL</abbrev>; space between eyes convex and rather narrow, interorbital width 3.0 (3.1–3.4) in <abbrev xmlns:xlink="http://www.w3.org/1999/xlink" xlink:title="head length" id="ABBRID0EGIAG" xlink:type="simple">HL</abbrev>.</p><p>Mouth large, posterior end of maxilla extending distinctly beyond vertical through posterior margin of eye. Nostrils close together but separated by narrow membranes, both immediately in front of anterior margin of eye and below horizontal through of eye; posterior nostril much larger than anterior one. No knob at symphysis of dentaries. Two supramaxillae, with anterior one triangular and posterior one rectangular, rounded posteriorly, not covering posterior portion of maxilla; postventral corner of maxilla exposed. Posterior-ventral margin of preopercle serrated with tip slightly pointed. Lower-jaw barbels, length 1.2 (1.0–1.1) in <abbrev xmlns:xlink="http://www.w3.org/1999/xlink" xlink:title="head length" id="ABBRID0EMIAG" xlink:type="simple">HL</abbrev>, its end exceeds pelvic-fin origin.</p><p>Most portions of lateral and medial surfaces of premaxilla and dentary covered with villiform teeth. Palatine and ectopterygoid with narrow band of villiform teeth; vomer with an oblong patch of villiform teeth. Endopterygoid with a large patch of villiform teeth. Gill rakers rod-shaped, somewhat laterally compressed, with villiform teeth on inner surfaces; those in outer row of the first arch longest; rakers on inner row of the first arch and both inner and outer rows of the second to third arches short, forming bumps; those on the fourth arch forming bumps; small tooth patches forming bumps, present on midline of all four outer arches. Villiform, teardrop-like tooth patches present on the fifth ceratobranchial. Small villiform teeth patch on the second pharygobranchial forming oval patches. Large, teardrop-like tooth patches on the third pharyngobranchial.</p><p>Body covered with firmly attached ctenoid scales; ctenii on body scales arranged in a wedge shape, forming three rows (Fig. <xref ref-type="fig" rid="F3">3A</xref>). Isthmus with ctenoid scales; gular region naked, without scales.</p><p>Dorsal fin long, 2.0 (1.9–2.0) in <abbrev xmlns:xlink="http://www.w3.org/1999/xlink" xlink:title="standard length" id="ABBRID0EZIAG" xlink:type="simple">SL</abbrev>. Dorsal-fin spines progressively longer posteriorly, length of the longest spine 0.9 (0.8–0.9) in eye diameter; outer margin of soft rays slightly concave; the first soft ray longest, and gradually shorter posteriorly. Anal-fin spines progressively longer posteriorly, length of the longest spine rather long, 1.2 (1.0–1.2) in eye diameter; outer margin of soft rays slightly concave; first soft ray longest. Pectoral fin short, 1.6 (1.5–1.8) in <abbrev xmlns:xlink="http://www.w3.org/1999/xlink" xlink:title="head length" id="ABBRID0E4IAG" xlink:type="simple">HL</abbrev>, its tip not reaching lateral line when adpressed to body. Pelvic fin without spine, its end slightly exceeds through pectoral-fin end vertical. Caudal-fin concave and pointed. Pyloric caeca pale, unbranched.</p></tp:treatment-sec><tp:treatment-sec sec-type="description" id="SECID0EBJAG"><title>Size.</title><p>Moderately small species. The biggest specimen examined was 153.0 mm <abbrev xmlns:xlink="http://www.w3.org/1999/xlink" xlink:title="standard length" id="ABBRID0EHJAG" xlink:type="simple">SL</abbrev>.</p></tp:treatment-sec><tp:treatment-sec sec-type="Coloration" id="SECID0ELJAG"><title>Coloration.</title><p>When fresh, body silvery, with dorsum slightly dusky (Fig. <xref ref-type="fig" rid="F1">1A</xref>). Tip of anteriormost nine dorsal-fin soft rays black, forming distinct spot (paratype). Anal-fin rays pale, second to fourth spines and anteriormost five soft rays with few black pigmentations. Caudal fin grayish. Pelvic fin pale, with black pigmentations on first, fifth, and seventh rays.</p><fig id="F1" position="float" orientation="portrait"><object-id xmlns:xlink="http://www.w3.org/1999/xlink" content-type="doi" xlink:type="simple">10.3897/zookeys.1220.125127.figure1</object-id><object-id xmlns:xlink="http://www.w3.org/1999/xlink" content-type="arpha" xlink:type="simple">8DBE3986-B750-5178-9C38-88005C05BBBB</object-id><label>Figure 1.</label><caption><p><italic><tp:taxon-name><tp:taxon-name-part taxon-name-part-type="genus" reg="Polymixia">Polymixia</tp:taxon-name-part><tp:taxon-name-part taxon-name-part-type="species" reg="melanostoma">melanostoma</tp:taxon-name-part></tp:taxon-name></italic> sp. nov., holotype, NMMB-P39587, 110.2 mm <abbrev xmlns:xlink="http://www.w3.org/1999/xlink" xlink:title="standard length" id="ABBRID0EIKAG" xlink:type="simple">SL</abbrev><bold>A</bold> fresh <bold>B</bold> preserved <bold>C</bold> x-radiograph.</p></caption><graphic xmlns:xlink="http://www.w3.org/1999/xlink" xlink:href="zookeys-1220-105_article-125127__-g001.jpg" position="float" orientation="portrait" xlink:type="simple" id="oo_1192435.jpg"><uri content-type="original_file" xlink:type="simple">https://binary.pensoft.net/fig/1192435</uri></graphic></fig><p>Body color, when preserved, similar to when fresh, slightly yellowish (Figs <xref ref-type="fig" rid="F1">1B</xref>, <xref ref-type="fig" rid="F2">2</xref>). Snout semitransparent. Oral cavity, including dorsal surface of tongue black (Fig. <xref ref-type="fig" rid="F4">4A</xref>). Underside of tongue pale. Inner side of opercle and peritoneum black (Fig. <xref ref-type="fig" rid="F5">5A</xref>). Tip of lower jaw without black spots.</p><fig id="F2" position="float" orientation="portrait"><object-id xmlns:xlink="http://www.w3.org/1999/xlink" content-type="doi" xlink:type="simple">10.3897/zookeys.1220.125127.figure2</object-id><object-id xmlns:xlink="http://www.w3.org/1999/xlink" content-type="arpha" xlink:type="simple">31494F21-CC49-5D13-BB20-B74E4A4F7223</object-id><label>Figure 2.</label><caption><p>Preserved paratypes of <italic><tp:taxon-name><tp:taxon-name-part taxon-name-part-type="genus" reg="Polymixia">Polymixia</tp:taxon-name-part><tp:taxon-name-part taxon-name-part-type="species" reg="melanostoma">melanostoma</tp:taxon-name-part></tp:taxon-name></italic> sp. nov. <bold>A</bold><named-content xmlns:xlink="http://www.w3.org/1999/xlink" content-type="dwc:institutional_code" xlink:title="Muséum national d’Histoire naturelle, Paris, France" xlink:href="http://grbio.org/institution/museum-national-dhistoire-naturelle-2" xlink:type="simple">MNHN</named-content> 2014-2291, 153 mm <abbrev xmlns:xlink="http://www.w3.org/1999/xlink" xlink:title="standard length" id="ABBRID0EDMAG" xlink:type="simple">SL</abbrev><bold>B</bold> NMMB-P39588, 122.5 mm <abbrev xmlns:xlink="http://www.w3.org/1999/xlink" xlink:title="standard length" id="ABBRID0EJMAG" xlink:type="simple">SL</abbrev>.</p></caption><graphic xmlns:xlink="http://www.w3.org/1999/xlink" xlink:href="zookeys-1220-105_article-125127__-g002.jpg" position="float" orientation="portrait" xlink:type="simple" id="oo_1192436.jpg"><uri content-type="original_file" xlink:type="simple">https://binary.pensoft.net/fig/1192436</uri></graphic></fig></tp:treatment-sec><tp:treatment-sec sec-type="Otolith" id="SECID0ESMAG"><title>Otolith.</title><p>The sagittal otolith was taken from NMMB-P39588 (122.5 mm <abbrev xmlns:xlink="http://www.w3.org/1999/xlink" xlink:title="standard length" id="ABBRID0EYMAG" xlink:type="simple">SL</abbrev>) and measured 6.8 mm in length (Fig. <xref ref-type="fig" rid="F6">6</xref>). Otolith rhomboidal (length/height ratio 1.36), moderately thick (Fig. <xref ref-type="fig" rid="F6">6A</xref>). Dorsal margin gently raised, lobed, highest at central; ventral margin slightly crenulated, regularly curved, deepest slightly anterior to central; posterior margin blunt, crenulated, not extending posteriorly; anterior margin triangular with incised notch; rostrum short and broad; antirostrum pointed; inner face convex; outer face slightly concave; sulcus centrally positioned, well divided into ostium and cauda; ostium wider than cauda, short, oblong, nearly filled with colliculum; cauda elongated, strongly curved at posterior with tip directing ventrally; cristae well developed; dorsal depression shallow, just above crista superior.</p></tp:treatment-sec><tp:treatment-sec sec-type="distribution" id="SECID0EENAG"><title>Distribution.</title><p>This species is known from specimens collected from southwestern and eastern Taiwan and the Chesterfield Islands of New Caledonia, suggesting a broad distribution in the western Pacific Ocean. Inhabits at depth down to 778 m (based on <named-content xmlns:xlink="http://www.w3.org/1999/xlink" content-type="dwc:institutional_code" xlink:title="Muséum national d’Histoire naturelle, Paris, France" xlink:href="http://grbio.org/institution/museum-national-dhistoire-naturelle-2" xlink:type="simple">MNHN</named-content> 2014-2291).</p></tp:treatment-sec><tp:treatment-sec sec-type="Genetic analysis" id="SECID0EPNAG"><title>Genetic analysis.</title><p>The phylogenetic tree of <italic><tp:taxon-name><tp:taxon-name-part taxon-name-part-type="genus" reg="Polymixia">Polymixia</tp:taxon-name-part></tp:taxon-name></italic> was reconstructed by the maximum-likelihood method with HKY+G+I (<xref ref-type="bibr" rid="B11">Hasegawa et al. 1985</xref>) nucleotide substitution models. The monophyly of <italic><tp:taxon-name><tp:taxon-name-part taxon-name-part-type="genus" reg="Polymixia">P.</tp:taxon-name-part><tp:taxon-name-part taxon-name-part-type="species" reg="melanostoma">melanostoma</tp:taxon-name-part></tp:taxon-name></italic> sp. nov. specimens is strongly supported by a bootstrap value of 99% (Fig. <xref ref-type="fig" rid="F7">7</xref>).</p><p>The pairwise genetic distance analysis with the K2P model reveals an average interspecific distance of 4.4–14.5% between <italic><tp:taxon-name><tp:taxon-name-part taxon-name-part-type="genus" reg="Polymixia">P.</tp:taxon-name-part><tp:taxon-name-part taxon-name-part-type="species" reg="melanostoma">melanostoma</tp:taxon-name-part></tp:taxon-name></italic> sp. nov. and the other six congeneric species (Table <xref ref-type="table" rid="T4">4</xref>). The shortest genetic distance is with <italic><tp:taxon-name><tp:taxon-name-part taxon-name-part-type="genus" reg="Polymixia">P.</tp:taxon-name-part><tp:taxon-name-part taxon-name-part-type="species" reg="japonica">japonica</tp:taxon-name-part></tp:taxon-name></italic>, while the farthest is with <italic><tp:taxon-name><tp:taxon-name-part taxon-name-part-type="genus" reg="Polymixia">P.</tp:taxon-name-part><tp:taxon-name-part taxon-name-part-type="species" reg="berndti">berndti</tp:taxon-name-part></tp:taxon-name></italic>.</p></tp:treatment-sec><tp:treatment-sec sec-type="comparisons" id="SECID0EWPAG"><title>Comparison.</title><p><italic><tp:taxon-name><tp:taxon-name-part taxon-name-part-type="genus" reg="Polymixia">Polymixia</tp:taxon-name-part><tp:taxon-name-part taxon-name-part-type="species" reg="melanostoma">melanostoma</tp:taxon-name-part></tp:taxon-name></italic> sp. nov. can be distinguished from 10 of the 12 congeneric species in having fewer gill rakers (3+1+6=10 vs 3–13+1+6–13=11–24 in <italic><tp:taxon-name><tp:taxon-name-part taxon-name-part-type="genus" reg="Polymixia">P.</tp:taxon-name-part><tp:taxon-name-part taxon-name-part-type="species" reg="lowei">lowei</tp:taxon-name-part></tp:taxon-name></italic>, <italic><tp:taxon-name><tp:taxon-name-part taxon-name-part-type="genus" reg="Polymixia">P.</tp:taxon-name-part><tp:taxon-name-part taxon-name-part-type="species" reg="japonica">japonica</tp:taxon-name-part></tp:taxon-name></italic>, <italic><tp:taxon-name><tp:taxon-name-part taxon-name-part-type="genus" reg="Polymixia">P.</tp:taxon-name-part><tp:taxon-name-part taxon-name-part-type="species" reg="berndti">berndti</tp:taxon-name-part></tp:taxon-name></italic>, <italic><tp:taxon-name><tp:taxon-name-part taxon-name-part-type="genus" reg="Polymixia">P.</tp:taxon-name-part><tp:taxon-name-part taxon-name-part-type="species" reg="fusca">fusca</tp:taxon-name-part></tp:taxon-name></italic>, <italic><tp:taxon-name><tp:taxon-name-part taxon-name-part-type="genus" reg="Polymixia">P.</tp:taxon-name-part><tp:taxon-name-part taxon-name-part-type="species" reg="yuri">yuri</tp:taxon-name-part></tp:taxon-name></italic>, <italic><tp:taxon-name><tp:taxon-name-part taxon-name-part-type="genus" reg="Polymixia">P.</tp:taxon-name-part><tp:taxon-name-part taxon-name-part-type="species" reg="longispina">longispina</tp:taxon-name-part></tp:taxon-name></italic>, <italic><tp:taxon-name><tp:taxon-name-part taxon-name-part-type="genus" reg="Polymixia">P.</tp:taxon-name-part><tp:taxon-name-part taxon-name-part-type="species" reg="salagomeziensis">salagomeziensis</tp:taxon-name-part></tp:taxon-name></italic>, <italic><tp:taxon-name><tp:taxon-name-part taxon-name-part-type="genus" reg="Polymixia">P.</tp:taxon-name-part><tp:taxon-name-part taxon-name-part-type="species" reg="busakhini">busakhini</tp:taxon-name-part></tp:taxon-name></italic>, <italic><tp:taxon-name><tp:taxon-name-part taxon-name-part-type="genus" reg="Polymixia">P.</tp:taxon-name-part><tp:taxon-name-part taxon-name-part-type="species" reg="sazonovi">sazonovi</tp:taxon-name-part></tp:taxon-name></italic>, and <italic><tp:taxon-name><tp:taxon-name-part taxon-name-part-type="genus" reg="Polymixia">P.</tp:taxon-name-part><tp:taxon-name-part taxon-name-part-type="species" reg="carmenae">carmenae</tp:taxon-name-part></tp:taxon-name></italic>; Table <xref ref-type="table" rid="T2">2</xref>; <xref ref-type="bibr" rid="B21">Kotlyar 1996</xref>; <xref ref-type="bibr" rid="B5">Caixeta et al. 2024</xref>). Among these congers, only <italic><tp:taxon-name><tp:taxon-name-part taxon-name-part-type="genus" reg="Polymixia">P.</tp:taxon-name-part><tp:taxon-name-part taxon-name-part-type="species" reg="nobilis">nobilis</tp:taxon-name-part></tp:taxon-name></italic> has a count that overlaps with <italic><tp:taxon-name><tp:taxon-name-part taxon-name-part-type="genus" reg="Polymixia">P.</tp:taxon-name-part><tp:taxon-name-part taxon-name-part-type="species" reg="melanostoma">melanostoma</tp:taxon-name-part></tp:taxon-name></italic> sp. nov. <xref ref-type="bibr" rid="B3">Borden et al. (2019)</xref> suggested that <italic><tp:taxon-name><tp:taxon-name-part taxon-name-part-type="genus" reg="Polymixia">P.</tp:taxon-name-part><tp:taxon-name-part taxon-name-part-type="species" reg="nobilis">nobilis</tp:taxon-name-part></tp:taxon-name></italic> might not only occur in the Atlantic Ocean but also the Pacific. However, in comparison to the description and data provided by <xref ref-type="bibr" rid="B21">Kotlyar (1996)</xref>, <italic><tp:taxon-name><tp:taxon-name-part taxon-name-part-type="genus" reg="Polymixia">P.</tp:taxon-name-part><tp:taxon-name-part taxon-name-part-type="species" reg="melanostoma">melanostoma</tp:taxon-name-part></tp:taxon-name></italic> sp. nov. differs from <italic><tp:taxon-name><tp:taxon-name-part taxon-name-part-type="genus" reg="Polymixia">P.</tp:taxon-name-part><tp:taxon-name-part taxon-name-part-type="species" reg="nobilis">nobilis</tp:taxon-name-part></tp:taxon-name></italic> in having fewer pyloric caeca (40 vs 108 in <italic><tp:taxon-name><tp:taxon-name-part taxon-name-part-type="genus" reg="Polymixia">P.</tp:taxon-name-part><tp:taxon-name-part taxon-name-part-type="species" reg="nobilis">nobilis</tp:taxon-name-part></tp:taxon-name></italic>), fewer S2 (12–14 vs 15–16), different vertebral formula (12+17=29 vs 14+15=29), a longer head (34.2–35.4% <abbrev xmlns:xlink="http://www.w3.org/1999/xlink" xlink:title="standard length" id="ABBRID0ELWAG" xlink:type="simple">SL</abbrev> vs 30.8–32.3% <abbrev xmlns:xlink="http://www.w3.org/1999/xlink" xlink:title="standard length" id="ABBRID0EPWAG" xlink:type="simple">SL</abbrev>), a longer dorsal fin (49.6–53.0% <abbrev xmlns:xlink="http://www.w3.org/1999/xlink" xlink:title="standard length" id="ABBRID0ETWAG" xlink:type="simple">SL</abbrev> vs 41.3–44.3% <abbrev xmlns:xlink="http://www.w3.org/1999/xlink" xlink:title="standard length" id="ABBRID0EXWAG" xlink:type="simple">SL</abbrev>), and a more protruding snout (vs slightly protruding).</p><p>Although the number of gill rakers for <italic><tp:taxon-name><tp:taxon-name-part taxon-name-part-type="genus" reg="Polymixia">Polymixia</tp:taxon-name-part><tp:taxon-name-part taxon-name-part-type="species" reg="hollisterae">hollisterae</tp:taxon-name-part></tp:taxon-name></italic> was not documented by <xref ref-type="bibr" rid="B8">Grande and Wilson (2021)</xref>, <italic><tp:taxon-name><tp:taxon-name-part taxon-name-part-type="genus" reg="Polymixia">P.</tp:taxon-name-part><tp:taxon-name-part taxon-name-part-type="species" reg="melanostoma">melanostoma</tp:taxon-name-part></tp:taxon-name></italic> sp. nov. differs from <italic><tp:taxon-name><tp:taxon-name-part taxon-name-part-type="genus" reg="Polymixia">P.</tp:taxon-name-part><tp:taxon-name-part taxon-name-part-type="species" reg="hollisterae">hollisterae</tp:taxon-name-part></tp:taxon-name></italic> in having more dorsal-fin rays (IV, 35–37 vs V, 31–32), more pyloric caeca (40 vs 30), and higher numbers of S1 (6–8 vs 5), S2 (12–14 vs 10), and S3 (15–16 vs 12–14).</p><p>Compared with the species co-occurring in Taiwan (<italic><tp:taxon-name><tp:taxon-name-part taxon-name-part-type="genus" reg="Polymixia">Polymixia</tp:taxon-name-part><tp:taxon-name-part taxon-name-part-type="species" reg="japonica">japonica</tp:taxon-name-part></tp:taxon-name></italic>, <italic><tp:taxon-name><tp:taxon-name-part taxon-name-part-type="genus" reg="Polymixia">P.</tp:taxon-name-part><tp:taxon-name-part taxon-name-part-type="species" reg="longispina">longispina</tp:taxon-name-part></tp:taxon-name></italic>, and <italic><tp:taxon-name><tp:taxon-name-part taxon-name-part-type="genus" reg="Polymixia">P.</tp:taxon-name-part><tp:taxon-name-part taxon-name-part-type="species" reg="berndti">berndti</tp:taxon-name-part></tp:taxon-name></italic>), <italic><tp:taxon-name><tp:taxon-name-part taxon-name-part-type="genus" reg="Polymixia">P.</tp:taxon-name-part><tp:taxon-name-part taxon-name-part-type="species" reg="melanostoma">melanostoma</tp:taxon-name-part></tp:taxon-name></italic> sp. nov. exhibits meristic counts overlapping with <italic><tp:taxon-name><tp:taxon-name-part taxon-name-part-type="genus" reg="Polymixia">P.</tp:taxon-name-part><tp:taxon-name-part taxon-name-part-type="species" reg="japonica">japonica</tp:taxon-name-part></tp:taxon-name></italic> and shares distinctive characteristics, including a black branchial cavity (Fig. <xref ref-type="fig" rid="F5">5</xref>) and ctenii on scales distributed in a wedge shape (Fig. <xref ref-type="fig" rid="F3">3</xref>). It differs from <italic><tp:taxon-name><tp:taxon-name-part taxon-name-part-type="genus" reg="Polymixia">P.</tp:taxon-name-part><tp:taxon-name-part taxon-name-part-type="species" reg="japonica">japonica</tp:taxon-name-part></tp:taxon-name></italic> in having fewer number of gill rakers (3+1+6=10 vs 3–4+1+7–9=11–14; Table <xref ref-type="table" rid="T2">2</xref>), more dorsal-fin rays (IV–IV, 35–37 vs IV–VI, 31–34; Table <xref ref-type="table" rid="T2">2</xref>), a longer dorsal fin (49.6–53.0% <abbrev xmlns:xlink="http://www.w3.org/1999/xlink" xlink:title="standard length" id="ABBRID0EW1AG" xlink:type="simple">SL</abbrev> vs 42.5–48.3% <abbrev xmlns:xlink="http://www.w3.org/1999/xlink" xlink:title="standard length" id="ABBRID0E11AG" xlink:type="simple">SL</abbrev>; Table <xref ref-type="table" rid="T3">3</xref>), a fully black oral cavity (vs partly black; Fig. <xref ref-type="fig" rid="F4">4</xref>, Table <xref ref-type="table" rid="T2">2</xref>), and a more protruding snout (vs not protruding; Table <xref ref-type="table" rid="T2">2</xref>).</p><fig id="F3" position="float" orientation="portrait"><object-id xmlns:xlink="http://www.w3.org/1999/xlink" content-type="doi" xlink:type="simple">10.3897/zookeys.1220.125127.figure3</object-id><object-id xmlns:xlink="http://www.w3.org/1999/xlink" content-type="arpha" xlink:type="simple">027288F6-A158-5BA8-8F9F-485E330DC6A4</object-id><label>Figure 3.</label><caption><p>Right-side scales of <italic><tp:taxon-name><tp:taxon-name-part taxon-name-part-type="genus" reg="Polymixia">Polymixia</tp:taxon-name-part><tp:taxon-name-part taxon-name-part-type="species" reg="melanostoma">melanostoma</tp:taxon-name-part></tp:taxon-name></italic> sp. nov., holotype, NMMB-P39587, 110.2 mm <abbrev xmlns:xlink="http://www.w3.org/1999/xlink" xlink:title="standard length" id="ABBRID0EB3AG" xlink:type="simple">SL</abbrev><bold>A</bold> scale on caudal peduncle <bold>B</bold> scale on anterior dorsal-fin base <bold>C</bold> scale on isthmus. Scale bar: 1 mm.</p></caption><graphic xmlns:xlink="http://www.w3.org/1999/xlink" xlink:href="zookeys-1220-105_article-125127__-g003.jpg" position="float" orientation="portrait" xlink:type="simple" id="oo_1192437.jpg"><uri content-type="original_file" xlink:type="simple">https://binary.pensoft.net/fig/1192437</uri></graphic></fig><fig id="F4" position="float" orientation="portrait"><object-id xmlns:xlink="http://www.w3.org/1999/xlink" content-type="doi" xlink:type="simple">10.3897/zookeys.1220.125127.figure4</object-id><object-id xmlns:xlink="http://www.w3.org/1999/xlink" content-type="arpha" xlink:type="simple">C4790067-E2EA-53CE-A57D-C94212F4552A</object-id><label>Figure 4.</label><caption><p>Close-up image of oral-cavity coloration of preserved <bold>A</bold><italic><tp:taxon-name><tp:taxon-name-part taxon-name-part-type="genus" reg="Polymixia">Polymixia</tp:taxon-name-part><tp:taxon-name-part taxon-name-part-type="species" reg="melanostoma">melanostoma</tp:taxon-name-part></tp:taxon-name></italic> sp. nov., holotype, NMMB-P39587, 110.2 mm <abbrev xmlns:xlink="http://www.w3.org/1999/xlink" xlink:title="standard length" id="ABBRID0EF4AG" xlink:type="simple">SL</abbrev><bold>B</bold><italic><tp:taxon-name><tp:taxon-name-part taxon-name-part-type="genus" reg="Polymixia">P.</tp:taxon-name-part><tp:taxon-name-part taxon-name-part-type="species" reg="longispina">longispina</tp:taxon-name-part></tp:taxon-name></italic>, NMMB-P39585, 128.5 mm <abbrev xmlns:xlink="http://www.w3.org/1999/xlink" xlink:title="standard length" id="ABBRID0EW4AG" xlink:type="simple">SL</abbrev><bold>C</bold><italic><tp:taxon-name><tp:taxon-name-part taxon-name-part-type="genus" reg="Polymixia">P.</tp:taxon-name-part><tp:taxon-name-part taxon-name-part-type="species" reg="japonica">japonica</tp:taxon-name-part></tp:taxon-name></italic>, NMMB-P39573, 104.9 mm <abbrev xmlns:xlink="http://www.w3.org/1999/xlink" xlink:title="standard length" id="ABBRID0EH5AG" xlink:type="simple">SL</abbrev>. Figure not to scale.</p></caption><graphic xmlns:xlink="http://www.w3.org/1999/xlink" xlink:href="zookeys-1220-105_article-125127__-g004.jpg" position="float" orientation="portrait" xlink:type="simple" id="oo_1192438.jpg"><uri content-type="original_file" xlink:type="simple">https://binary.pensoft.net/fig/1192438</uri></graphic></fig><fig id="F5" position="float" orientation="portrait"><object-id xmlns:xlink="http://www.w3.org/1999/xlink" content-type="doi" xlink:type="simple">10.3897/zookeys.1220.125127.figure5</object-id><object-id xmlns:xlink="http://www.w3.org/1999/xlink" content-type="arpha" xlink:type="simple">8DAEF784-79F9-5CA8-B414-2243E76B7272</object-id><label>Figure 5.</label><caption><p>Close-up image of branchial-cavity coloration of preserved <bold>A</bold><italic><tp:taxon-name><tp:taxon-name-part taxon-name-part-type="genus" reg="Polymixia">Polymixia</tp:taxon-name-part><tp:taxon-name-part taxon-name-part-type="species" reg="melanostoma">melanostoma</tp:taxon-name-part></tp:taxon-name></italic> sp. nov., holotype, NMMB-P39587, 110.2 mm <abbrev xmlns:xlink="http://www.w3.org/1999/xlink" xlink:title="standard length" id="ABBRID0EF6AG" xlink:type="simple">SL</abbrev><bold>B</bold><italic><tp:taxon-name><tp:taxon-name-part taxon-name-part-type="genus" reg="Polymixia">P.</tp:taxon-name-part><tp:taxon-name-part taxon-name-part-type="species" reg="longispina">longispina</tp:taxon-name-part></tp:taxon-name></italic>, NMMB-P39585, 128.5 mm <abbrev xmlns:xlink="http://www.w3.org/1999/xlink" xlink:title="standard length" id="ABBRID0EW6AG" xlink:type="simple">SL</abbrev><bold>C</bold><italic><tp:taxon-name><tp:taxon-name-part taxon-name-part-type="genus" reg="Polymixia">P.</tp:taxon-name-part><tp:taxon-name-part taxon-name-part-type="species" reg="japonica">japonica</tp:taxon-name-part></tp:taxon-name></italic>, NMMB-P39573, 104.9 mm <abbrev xmlns:xlink="http://www.w3.org/1999/xlink" xlink:title="standard length" id="ABBRID0EHABG" xlink:type="simple">SL</abbrev>. Figure not to scale.</p></caption><graphic xmlns:xlink="http://www.w3.org/1999/xlink" xlink:href="zookeys-1220-105_article-125127__-g005.jpg" position="float" orientation="portrait" xlink:type="simple" id="oo_1192439.jpg"><uri content-type="original_file" xlink:type="simple">https://binary.pensoft.net/fig/1192439</uri></graphic></fig><fig id="F6" position="float" orientation="portrait"><object-id xmlns:xlink="http://www.w3.org/1999/xlink" content-type="doi" xlink:type="simple">10.3897/zookeys.1220.125127.figure6</object-id><object-id xmlns:xlink="http://www.w3.org/1999/xlink" content-type="arpha" xlink:type="simple">79C94327-9863-57E3-B232-11B429CFC4E8</object-id><label>Figure 6.</label><caption><p>Right sagittal otolith of <italic><tp:taxon-name><tp:taxon-name-part taxon-name-part-type="genus" reg="Polymixia">Polymixia</tp:taxon-name-part><tp:taxon-name-part taxon-name-part-type="species" reg="melanostoma">melanostoma</tp:taxon-name-part></tp:taxon-name></italic> sp. nov., paratype (CHLOL25610, from NMMB-P3988, 122.5 mm <abbrev xmlns:xlink="http://www.w3.org/1999/xlink" xlink:title="standard length" id="ABBRID0EDBBG" xlink:type="simple">SL</abbrev>) <bold>A</bold> ventral face <bold>B</bold> inner face. Scale bar: 1 mm.</p></caption><graphic xmlns:xlink="http://www.w3.org/1999/xlink" xlink:href="zookeys-1220-105_article-125127__-g006.jpg" position="float" orientation="portrait" xlink:type="simple" id="oo_1192440.jpg"><uri content-type="original_file" xlink:type="simple">https://binary.pensoft.net/fig/1192440</uri></graphic></fig><table-wrap id="T3" position="float" orientation="portrait"><label>Table 3.</label><caption><p>Morphometric data for <italic><tp:taxon-name><tp:taxon-name-part taxon-name-part-type="genus" reg="Polymixia">Polymixia</tp:taxon-name-part><tp:taxon-name-part taxon-name-part-type="species" reg="melanostoma">melanostoma</tp:taxon-name-part></tp:taxon-name></italic> sp. nov. and three similar sympatric congeners. Abbreviations: A, anal-fin; D, dorsal-fin; <abbrev xmlns:xlink="http://www.w3.org/1999/xlink" xlink:title="non-types" id="ABBRID0EECBG" xlink:type="simple">NT</abbrev>, non-types; P, pectoral-fin; V, pelvic-fin.</p></caption><table id="TID0E5OBG" rules="all"><tbody><tr><th rowspan="2" colspan="1"/><th rowspan="1" colspan="3"><italic><tp:taxon-name><tp:taxon-name-part taxon-name-part-type="genus" reg="Polymixia">P.</tp:taxon-name-part><tp:taxon-name-part taxon-name-part-type="species" reg="melanostoma">melanostoma</tp:taxon-name-part></tp:taxon-name></italic> sp. nov.</th><th rowspan="1" colspan="2">
                    <italic>
                      <tp:taxon-name><tp:taxon-name-part taxon-name-part-type="genus" reg="Polymixia">P.</tp:taxon-name-part><tp:taxon-name-part taxon-name-part-type="species" reg="japonica">japonica</tp:taxon-name-part></tp:taxon-name>
                    </italic>
                  </th><th rowspan="1" colspan="2">
                    <italic>
                      <tp:taxon-name><tp:taxon-name-part taxon-name-part-type="genus" reg="Polymixia">P.</tp:taxon-name-part><tp:taxon-name-part taxon-name-part-type="species" reg="berndti">berndti</tp:taxon-name-part></tp:taxon-name>
                    </italic>
                  </th><th rowspan="1" colspan="2">
                    <italic>
                      <tp:taxon-name><tp:taxon-name-part taxon-name-part-type="genus" reg="Polymixia">P.</tp:taxon-name-part><tp:taxon-name-part taxon-name-part-type="species" reg="longispina">longispina</tp:taxon-name-part></tp:taxon-name>
                    </italic>
                  </th></tr><tr><th rowspan="1" colspan="1">Holotype</th><th rowspan="1" colspan="2">All types (<italic>n</italic> = 3)</th><th rowspan="1" colspan="2"><abbrev xmlns:xlink="http://www.w3.org/1999/xlink" xlink:title="non-types" id="ABBRID0E1EBG" xlink:type="simple">NT</abbrev> (<italic>n</italic> = 20)</th><th rowspan="1" colspan="2"><abbrev xmlns:xlink="http://www.w3.org/1999/xlink" xlink:title="non-types" id="ABBRID0EEFBG" xlink:type="simple">NT</abbrev> (<italic>n</italic> = 39)</th><th rowspan="1" colspan="2"><abbrev xmlns:xlink="http://www.w3.org/1999/xlink" xlink:title="non-types" id="ABBRID0EOFBG" xlink:type="simple">NT</abbrev> (<italic>n</italic> = 30)</th></tr><tr><td rowspan="1" colspan="1"><abbrev xmlns:xlink="http://www.w3.org/1999/xlink" xlink:title="standard length" id="ABBRID0EZFBG" xlink:type="simple">SL</abbrev> (mm</td><td rowspan="1" colspan="1">110.2</td><td rowspan="1" colspan="1">128.5 (110.2–152)</td><td rowspan="1" colspan="1"/><td rowspan="1" colspan="1">98.2 (88.7–107.1)</td><td rowspan="1" colspan="1"/><td rowspan="1" colspan="1">106.3 (62.0–173)</td><td rowspan="1" colspan="1"/><td rowspan="1" colspan="1">104.8 (62.4–135.5)</td><td rowspan="1" colspan="1"/></tr><tr><td rowspan="1" colspan="1">% <abbrev xmlns:xlink="http://www.w3.org/1999/xlink" xlink:title="standard length" id="ABBRID0E4GBG" xlink:type="simple">SL</abbrev></td><td rowspan="1" colspan="1"/><td rowspan="1" colspan="1">Mean(range)</td><td rowspan="1" colspan="1">S.D.</td><td rowspan="1" colspan="1">Mean(range)</td><td rowspan="1" colspan="1">S.D.</td><td rowspan="1" colspan="1">Mean(range)</td><td rowspan="1" colspan="1">S.D.</td><td rowspan="1" colspan="1">Mean(range)</td><td rowspan="1" colspan="1">S.D.</td></tr><tr><td rowspan="1" colspan="1">Head length</td><td rowspan="1" colspan="1">34.3</td><td rowspan="1" colspan="1">34.6 (34.2–35.4)</td><td rowspan="1" colspan="1">0.7</td><td rowspan="1" colspan="1">32.6 (30.1–34.9)</td><td rowspan="1" colspan="1">1.4</td><td rowspan="1" colspan="1">34.8 (32.8–37.7)</td><td rowspan="1" colspan="1">1.8</td><td rowspan="1" colspan="1">34.3 (30.2–36.5)</td><td rowspan="1" colspan="1">1.5</td></tr><tr><td rowspan="1" colspan="1">Body depth</td><td rowspan="1" colspan="1">35.6</td><td rowspan="1" colspan="1">36.2 (33.3–39.6)</td><td rowspan="1" colspan="1">3.2</td><td rowspan="1" colspan="1">35.4 (30.3–41.4)</td><td rowspan="1" colspan="1">2.9</td><td rowspan="1" colspan="1">35.9 (32.7–40.6)</td><td rowspan="1" colspan="1">1.8</td><td rowspan="1" colspan="1">38.9 (33.9–42.2)</td><td rowspan="1" colspan="1">1.9</td></tr><tr><td rowspan="1" colspan="1">Eye diameter</td><td rowspan="1" colspan="1">12.1</td><td rowspan="1" colspan="1">12.4 (12.0–13.2)</td><td rowspan="1" colspan="1">0.7</td><td rowspan="1" colspan="1">11.2 (8.8–12.5)</td><td rowspan="1" colspan="1">0.9</td><td rowspan="1" colspan="1">11.2 (9.7–12.9)</td><td rowspan="1" colspan="1">0.8</td><td rowspan="1" colspan="1">11.1 (8.9–12.9)</td><td rowspan="1" colspan="1">0.8</td></tr><tr><td rowspan="1" colspan="1">Interorbital</td><td rowspan="1" colspan="1">11.6</td><td rowspan="1" colspan="1">11.0 (10.5–11.6)</td><td rowspan="1" colspan="1">0.5</td><td rowspan="1" colspan="1">10.3 (8.8–12.3)</td><td rowspan="1" colspan="1">0.9</td><td rowspan="1" colspan="1">10.6 (8.7–12.4)</td><td rowspan="1" colspan="1">1.0</td><td rowspan="1" colspan="1">11.1 (9.4–12.7)</td><td rowspan="1" colspan="1">0.7</td></tr><tr><td rowspan="1" colspan="1">Upper-jaw length</td><td rowspan="1" colspan="1">17.8</td><td rowspan="1" colspan="1">18.6 (17.8–19.1)</td><td rowspan="1" colspan="1">0.7</td><td rowspan="1" colspan="1">17.4 (16.1–19.2)</td><td rowspan="1" colspan="1">0.9</td><td rowspan="1" colspan="1">18.9 (17.2–20.3)</td><td rowspan="1" colspan="1">0.6</td><td rowspan="1" colspan="1">17.9 (15.3–19.4)</td><td rowspan="1" colspan="1">0.9</td></tr><tr><td rowspan="1" colspan="1">Lower-jaw length</td><td rowspan="1" colspan="1">15.3</td><td rowspan="1" colspan="1">16.3 (15.3–17.0)</td><td rowspan="1" colspan="1">0.9</td><td rowspan="1" colspan="1">15.8 (14.4–19.5)</td><td rowspan="1" colspan="1">1.3</td><td rowspan="1" colspan="1">17.4 (16.0–19.8)</td><td rowspan="1" colspan="1">0.9</td><td rowspan="1" colspan="1">16.6 (12.9–21.7)</td><td rowspan="1" colspan="1">1.3</td></tr><tr><td rowspan="1" colspan="1">Snout length</td><td rowspan="1" colspan="1">5.6</td><td rowspan="1" colspan="1">5.8 (5.6–6.1)</td><td rowspan="1" colspan="1">0.3</td><td rowspan="1" colspan="1">6.0 (5.1–7.0)</td><td rowspan="1" colspan="1">0.5</td><td rowspan="1" colspan="1">5.9 (4.3–7.0)</td><td rowspan="1" colspan="1">0.7</td><td rowspan="1" colspan="1">7.1 (3.7–8.8)</td><td rowspan="1" colspan="1">1.3</td></tr><tr><td rowspan="1" colspan="1">Postorbital length</td><td rowspan="1" colspan="1">17.0</td><td rowspan="1" colspan="1">17.5 (17.0–18.3)</td><td rowspan="1" colspan="1">0.7</td><td rowspan="1" colspan="1">17.1 (15.3–18.8)</td><td rowspan="1" colspan="1">1.1</td><td rowspan="1" colspan="1">19.1 (16.9–20.8)</td><td rowspan="1" colspan="1">1.0</td><td rowspan="1" colspan="1">18.4 (17.3–19.5)</td><td rowspan="1" colspan="1">0.6</td></tr><tr><td rowspan="1" colspan="1">Forehead height</td><td rowspan="1" colspan="1">5.6</td><td rowspan="1" colspan="1">4.9 (4.6–5.6)</td><td rowspan="1" colspan="1">0.6</td><td rowspan="1" colspan="1">5.6 (4.2–7.6)</td><td rowspan="1" colspan="1">0.9</td><td rowspan="1" colspan="1">5.8 (3.9–10.7)</td><td rowspan="1" colspan="1">1.2</td><td rowspan="1" colspan="1">7.4 (3.8–10.7)</td><td rowspan="1" colspan="1">1.4</td></tr><tr><td rowspan="1" colspan="1">Predorsal length</td><td rowspan="1" colspan="1">46.3</td><td rowspan="1" colspan="1">46.6 (46.3–47.1)</td><td rowspan="1" colspan="1">0.4</td><td rowspan="1" colspan="1">48.4 (45.4–51.6)</td><td rowspan="1" colspan="1">1.8</td><td rowspan="1" colspan="1">51.2 (48.5–54.7)</td><td rowspan="1" colspan="1">1.7</td><td rowspan="1" colspan="1">55.1 (49.1–58.5)</td><td rowspan="1" colspan="1">2.7</td></tr><tr><td rowspan="1" colspan="1">Prepectoral length</td><td rowspan="1" colspan="1">33.8</td><td rowspan="1" colspan="1">34.1 (33.8–34.5)</td><td rowspan="1" colspan="1">0.4</td><td rowspan="1" colspan="1">32.5 (29.5–34.6)</td><td rowspan="1" colspan="1">1.1</td><td rowspan="1" colspan="1">34.5 (32.3–37.4)</td><td rowspan="1" colspan="1">1.2</td><td rowspan="1" colspan="1">35.1 (31.3–37.3)</td><td rowspan="1" colspan="1">1.6</td></tr><tr><td rowspan="1" colspan="1">Prepelvic length</td><td rowspan="1" colspan="1">38.4</td><td rowspan="1" colspan="1">40.5 (38.4–43.0)</td><td rowspan="1" colspan="1">2.3</td><td rowspan="1" colspan="1">39.2 (36.4–42.0)</td><td rowspan="1" colspan="1">1.3</td><td rowspan="1" colspan="1">41.4 (35.8–43.7)</td><td rowspan="1" colspan="1">1.7</td><td rowspan="1" colspan="1">41.4 (35.3–44.4)</td><td rowspan="1" colspan="1">2.0</td></tr><tr><td rowspan="1" colspan="1">Preanal length</td><td rowspan="1" colspan="1">66.0</td><td rowspan="1" colspan="1">68.5 (66.0–71.5)</td><td rowspan="1" colspan="1">2.8</td><td rowspan="1" colspan="1">68.3 (65.1–71.3)</td><td rowspan="1" colspan="1">1.6</td><td rowspan="1" colspan="1">72.9 (67.3–77.7)</td><td rowspan="1" colspan="1">2.0</td><td rowspan="1" colspan="1">70.0 (63.3–75.7)</td><td rowspan="1" colspan="1">2.6</td></tr><tr><td rowspan="1" colspan="1">D length</td><td rowspan="1" colspan="1">49.6</td><td rowspan="1" colspan="1">51.1 (49.6–53.0)</td><td rowspan="1" colspan="1">1.7</td><td rowspan="1" colspan="1">45.3 (42.5–48.3)</td><td rowspan="1" colspan="1">1.5</td><td rowspan="1" colspan="1">42.8 (40.7–47.1)</td><td rowspan="1" colspan="1">1.2</td><td rowspan="1" colspan="1">43.2 (40.7–46.4)</td><td rowspan="1" colspan="1">1.5</td></tr><tr><td rowspan="1" colspan="1">D height</td><td rowspan="1" colspan="1">13.7</td><td rowspan="1" colspan="1">14.7 (13.7–16.6)</td><td rowspan="1" colspan="1">1.7</td><td rowspan="1" colspan="1">14.7 (12.1–17.0)</td><td rowspan="1" colspan="1">1.2</td><td rowspan="1" colspan="1">17.1 (13.1–20.1)</td><td rowspan="1" colspan="1">1.6</td><td rowspan="1" colspan="1">15.1 (12.7–19.3)</td><td rowspan="1" colspan="1">1.8</td></tr><tr><td rowspan="1" colspan="1">Longest D spine</td><td rowspan="1" colspan="1">10.5</td><td rowspan="1" colspan="1">10.7 (10.1–11.5)</td><td rowspan="1" colspan="1">0.8</td><td rowspan="1" colspan="1">13.1 (11.3–15.0)</td><td rowspan="1" colspan="1">1.1</td><td rowspan="1" colspan="1">10.6 (5.7–15.0)</td><td rowspan="1" colspan="1">2.0</td><td rowspan="1" colspan="1">12.8 (9.5–19.7)</td><td rowspan="1" colspan="1">2.4</td></tr><tr><td rowspan="1" colspan="1">A length</td><td rowspan="1" colspan="1">18.9</td><td rowspan="1" colspan="1">17.6 (16.8–18.9)</td><td rowspan="1" colspan="1">1.1</td><td rowspan="1" colspan="1">19.3 (17.9–21.2)</td><td rowspan="1" colspan="1">0.9</td><td rowspan="1" colspan="1">17.5 (15.0–21.6)</td><td rowspan="1" colspan="1">1.5</td><td rowspan="1" colspan="1">18.5 (16.5–20.7)</td><td rowspan="1" colspan="1">1.1</td></tr><tr><td rowspan="1" colspan="1">A height</td><td rowspan="1" colspan="1">13.5</td><td rowspan="1" colspan="1">14.1 (13.5–15.0)</td><td rowspan="1" colspan="1">0.8</td><td rowspan="1" colspan="1">12.8 (11.5–15.8)</td><td rowspan="1" colspan="1">1.2</td><td rowspan="1" colspan="1">12.2 (7.2–15.2)</td><td rowspan="1" colspan="1">1.5</td><td rowspan="1" colspan="1">13.9 (12.2–19.0)</td><td rowspan="1" colspan="1">1.6</td></tr><tr><td rowspan="1" colspan="1">Longest A spine</td><td rowspan="1" colspan="1">14.9</td><td rowspan="1" colspan="1">14.0 (12.0–15.2)</td><td rowspan="1" colspan="1">1.7</td><td rowspan="1" colspan="1">12.9 (10.3–15.2)</td><td rowspan="1" colspan="1">1.2</td><td rowspan="1" colspan="1">10.1 (7.7–13.5)</td><td rowspan="1" colspan="1">1.5</td><td rowspan="1" colspan="1">15.1 (12.6–22.9)</td><td rowspan="1" colspan="1">2.6</td></tr><tr><td rowspan="1" colspan="1">D–P length</td><td rowspan="1" colspan="1">27.6</td><td rowspan="1" colspan="1">28.0 (23.6–33.0)</td><td rowspan="1" colspan="1">4.7</td><td rowspan="1" colspan="1">29.2 (25.8–32.7)</td><td rowspan="1" colspan="1">2.0</td><td rowspan="1" colspan="1">29.0 (17.8–31.5)</td><td rowspan="1" colspan="1">2.2</td><td rowspan="1" colspan="1">31.1 (26.9–34.6)</td><td rowspan="1" colspan="1">1.6</td></tr><tr><td rowspan="1" colspan="1">D–V length</td><td rowspan="1" colspan="1">35.5</td><td rowspan="1" colspan="1">36.2 (33.3–39.8)</td><td rowspan="1" colspan="1">3.3</td><td rowspan="1" colspan="1">36.4 (32.9–41.4)</td><td rowspan="1" colspan="1">2.7</td><td rowspan="1" colspan="1">36.3 (33.3–39.3)</td><td rowspan="1" colspan="1">1.6</td><td rowspan="1" colspan="1">39.0 (35.9–42.6)</td><td rowspan="1" colspan="1">1.7</td></tr><tr><td rowspan="1" colspan="1">D–A length</td><td rowspan="1" colspan="1">44.7</td><td rowspan="1" colspan="1">45.8 (44.3–48.3)</td><td rowspan="1" colspan="1">2.2</td><td rowspan="1" colspan="1">43.9 (40.9–47.6)</td><td rowspan="1" colspan="1">2.0</td><td rowspan="1" colspan="1">42.5 (37.9–47.4)</td><td rowspan="1" colspan="1">1.7</td><td rowspan="1" colspan="1">45.9 (42.4–50.6)</td><td rowspan="1" colspan="1">1.7</td></tr><tr><td rowspan="1" colspan="1">P–A length</td><td rowspan="1" colspan="1">28.2</td><td rowspan="1" colspan="1">28.4 (26.1–30.8)</td><td rowspan="1" colspan="1">2.3</td><td rowspan="1" colspan="1">31.2 (28.7–33.8)</td><td rowspan="1" colspan="1">1.2</td><td rowspan="1" colspan="1">33.4 (29.4–38.8)</td><td rowspan="1" colspan="1">2.1</td><td rowspan="1" colspan="1">30.3 (26.6–33.7)</td><td rowspan="1" colspan="1">1.8</td></tr><tr><td rowspan="1" colspan="1">P–V length</td><td rowspan="1" colspan="1">12.1</td><td rowspan="1" colspan="1">12.8 (12.1–13.6)</td><td rowspan="1" colspan="1">0.7</td><td rowspan="1" colspan="1">11.8 (10.1–13.8)</td><td rowspan="1" colspan="1">1.1</td><td rowspan="1" colspan="1">11.4 (7.1–15.5)</td><td rowspan="1" colspan="1">1.7</td><td rowspan="1" colspan="1">12.9 (11.6–14.9)</td><td rowspan="1" colspan="1">0.6</td></tr><tr><td rowspan="1" colspan="1">P length</td><td rowspan="1" colspan="1">22.1</td><td rowspan="1" colspan="1">21.9 (19.5–24.1)</td><td rowspan="1" colspan="1">2.3</td><td rowspan="1" colspan="1">18.3 (14.8–21.4)</td><td rowspan="1" colspan="1">1.6</td><td rowspan="1" colspan="1">20.5 (18.2–22.2)</td><td rowspan="1" colspan="1">1.0</td><td rowspan="1" colspan="1">20.4 (17.8–23.2)</td><td rowspan="1" colspan="1">1.5</td></tr><tr><td rowspan="1" colspan="1">V length</td><td rowspan="1" colspan="1">14.1</td><td rowspan="1" colspan="1">14.1 (12.9–15.1)</td><td rowspan="1" colspan="1">1.1</td><td rowspan="1" colspan="1">12.5 (10.7–14.6)</td><td rowspan="1" colspan="1">1.1</td><td rowspan="1" colspan="1">13.9 (12.3–15.7)</td><td rowspan="1" colspan="1">0.9</td><td rowspan="1" colspan="1">13.0 (11.3–14.6)</td><td rowspan="1" colspan="1">0.8</td></tr><tr><td rowspan="1" colspan="1">Caudal-peduncle length</td><td rowspan="1" colspan="1">11.0</td><td rowspan="1" colspan="1">12.4 (11.0–13.4)</td><td rowspan="1" colspan="1">1.2</td><td rowspan="1" colspan="1">13.5 (11.7–16.4)</td><td rowspan="1" colspan="1">1.3</td><td rowspan="1" colspan="1">12.7 (10.2–16.2)</td><td rowspan="1" colspan="1">1.8</td><td rowspan="1" colspan="1">12.9 (10.4–15.5)</td><td rowspan="1" colspan="1">1.1</td></tr><tr><td rowspan="1" colspan="1">Caudal-peduncle height</td><td rowspan="1" colspan="1">11.0</td><td rowspan="1" colspan="1">10.7 (10.6–11.0)</td><td rowspan="1" colspan="1">0.2</td><td rowspan="1" colspan="1">10.9 (10.0–11.9)</td><td rowspan="1" colspan="1">0.6</td><td rowspan="1" colspan="1">10.1 (9.0–12.3)</td><td rowspan="1" colspan="1">0.7</td><td rowspan="1" colspan="1">10.7 (9.7–13.4)</td><td rowspan="1" colspan="1">0.8</td></tr><tr><td rowspan="1" colspan="1">Caudal-fin length</td><td rowspan="1" colspan="1">27.4</td><td rowspan="1" colspan="1">28.6 (27.4–29.7)</td><td rowspan="1" colspan="1">1.7</td><td rowspan="1" colspan="1">28.8 (24.9–33.8)</td><td rowspan="1" colspan="1">2.4</td><td rowspan="1" colspan="1">27.6 (24.6–30.3)</td><td rowspan="1" colspan="1">1.7</td><td rowspan="1" colspan="1">28.4 (24.6–38.1)</td><td rowspan="1" colspan="1">2.4</td></tr><tr><td rowspan="1" colspan="1">Barbel length</td><td rowspan="1" colspan="1">29.4</td><td rowspan="1" colspan="1">31.8 (29.4–34.5)</td><td rowspan="1" colspan="1">2.6</td><td rowspan="1" colspan="1">29.3 (26.1–35.6)</td><td rowspan="1" colspan="1">2.6</td><td rowspan="1" colspan="1">28.8 (23.6–32.8)</td><td rowspan="1" colspan="1">2.2</td><td rowspan="1" colspan="1">33.9 (22.6–40.0)</td><td rowspan="1" colspan="1">5.5</td></tr></tbody></table></table-wrap><table-wrap id="T4" position="float" orientation="portrait"><label>Table 4.</label><caption><p>Interspecific genetic distance of <italic><abbrev xmlns:xlink="http://www.w3.org/1999/xlink" xlink:title="mitochondrial cytochrome c oxidase I gene" id="ABBRID0EIFAI" xlink:type="simple">COI</abbrev></italic> sequences of <italic><tp:taxon-name><tp:taxon-name-part taxon-name-part-type="genus" reg="Polymixia">Polymixia</tp:taxon-name-part></tp:taxon-name></italic> species calculated with Kimura-2-parameter model (<xref ref-type="bibr" rid="B14">Kimura 1980</xref>). The number in the first row correspond to the species names in the first column. Values are presented as percentage (%).</p></caption><table id="TID0EGCAI" rules="all"><tbody><tr><th rowspan="1" colspan="1"/><th rowspan="1" colspan="1"/><th rowspan="1" colspan="1">1</th><th rowspan="1" colspan="1">2</th><th rowspan="1" colspan="1">3</th><th rowspan="1" colspan="1">4</th><th rowspan="1" colspan="1">5</th><th rowspan="1" colspan="1">6</th><th rowspan="1" colspan="1">7</th></tr><tr><td rowspan="1" colspan="1">1</td><td rowspan="1" colspan="1">
                    <italic>
                      <tp:taxon-name><tp:taxon-name-part taxon-name-part-type="genus" reg="Polymixia">P.</tp:taxon-name-part><tp:taxon-name-part taxon-name-part-type="species" reg="melanostoma">melanostoma</tp:taxon-name-part></tp:taxon-name>
                    </italic>
                    <bold>sp. nov.</bold>
                  </td><td rowspan="1" colspan="1">–</td><td rowspan="1" colspan="1">–</td><td rowspan="1" colspan="1">–</td><td rowspan="1" colspan="1">–</td><td rowspan="1" colspan="1">–</td><td rowspan="1" colspan="1">–</td><td rowspan="1" colspan="1">–</td></tr><tr><td rowspan="1" colspan="1">2</td><td rowspan="1" colspan="1">
                    <italic>
                      <tp:taxon-name><tp:taxon-name-part taxon-name-part-type="genus" reg="Polymixia">P.</tp:taxon-name-part><tp:taxon-name-part taxon-name-part-type="species" reg="japonica">japonica</tp:taxon-name-part></tp:taxon-name>
                    </italic>
                  </td><td rowspan="1" colspan="1">4.4</td><td rowspan="1" colspan="1">–</td><td rowspan="1" colspan="1">–</td><td rowspan="1" colspan="1">–</td><td rowspan="1" colspan="1">–</td><td rowspan="1" colspan="1">–</td><td rowspan="1" colspan="1">–</td></tr><tr><td rowspan="1" colspan="1">3</td><td rowspan="1" colspan="1">
                    <italic>
                      <tp:taxon-name><tp:taxon-name-part taxon-name-part-type="genus" reg="Polymixia">P.</tp:taxon-name-part><tp:taxon-name-part taxon-name-part-type="species" reg="fusca">fusca</tp:taxon-name-part></tp:taxon-name>
                    </italic>
                  </td><td rowspan="1" colspan="1">5.3</td><td rowspan="1" colspan="1">5.1</td><td rowspan="1" colspan="1">–</td><td rowspan="1" colspan="1">–</td><td rowspan="1" colspan="1">–</td><td rowspan="1" colspan="1">–</td><td rowspan="1" colspan="1">–</td></tr><tr><td rowspan="1" colspan="1">4</td><td rowspan="1" colspan="1">
                    <italic>
                      <tp:taxon-name><tp:taxon-name-part taxon-name-part-type="genus" reg="Polymixia">P.</tp:taxon-name-part><tp:taxon-name-part taxon-name-part-type="species" reg="longispina">longispina</tp:taxon-name-part></tp:taxon-name>
                    </italic>
                  </td><td rowspan="1" colspan="1">8.8</td><td rowspan="1" colspan="1">8.3</td><td rowspan="1" colspan="1">9.8</td><td rowspan="1" colspan="1">–</td><td rowspan="1" colspan="1">–</td><td rowspan="1" colspan="1">–</td><td rowspan="1" colspan="1">–</td></tr><tr><td rowspan="1" colspan="1">5</td><td rowspan="1" colspan="1">
                    <italic>
                      <tp:taxon-name><tp:taxon-name-part taxon-name-part-type="genus" reg="Polymixia">P.</tp:taxon-name-part><tp:taxon-name-part taxon-name-part-type="species" reg="carmenae">carmenae</tp:taxon-name-part></tp:taxon-name>
                    </italic>
                  </td><td rowspan="1" colspan="1">9.7</td><td rowspan="1" colspan="1">9.4</td><td rowspan="1" colspan="1">9.1</td><td rowspan="1" colspan="1">8.9</td><td rowspan="1" colspan="1">–</td><td rowspan="1" colspan="1">–</td><td rowspan="1" colspan="1">–</td></tr><tr><td rowspan="1" colspan="1">6</td><td rowspan="1" colspan="1">
                    <italic>
                      <tp:taxon-name><tp:taxon-name-part taxon-name-part-type="genus" reg="Polymixia">P.</tp:taxon-name-part><tp:taxon-name-part taxon-name-part-type="species" reg="lowei">lowei</tp:taxon-name-part></tp:taxon-name>
                    </italic>
                  </td><td rowspan="1" colspan="1">10.0</td><td rowspan="1" colspan="1">9.7</td><td rowspan="1" colspan="1">8.9</td><td rowspan="1" colspan="1">8.8</td><td rowspan="1" colspan="1">2.7</td><td rowspan="1" colspan="1">–</td><td rowspan="1" colspan="1">–</td></tr><tr><td rowspan="1" colspan="1">7</td><td rowspan="1" colspan="1">
                    <italic>
                      <tp:taxon-name><tp:taxon-name-part taxon-name-part-type="genus" reg="Polymixia">P.</tp:taxon-name-part><tp:taxon-name-part taxon-name-part-type="species" reg="berndti">berndti</tp:taxon-name-part></tp:taxon-name>
                    </italic>
                  </td><td rowspan="1" colspan="1">14.5</td><td rowspan="1" colspan="1">16.0</td><td rowspan="1" colspan="1">13.2</td><td rowspan="1" colspan="1">15.3</td><td rowspan="1" colspan="1">14.5</td><td rowspan="1" colspan="1">14.1</td><td rowspan="1" colspan="1">–</td></tr></tbody></table></table-wrap><p>Additionally, <italic><tp:taxon-name><tp:taxon-name-part taxon-name-part-type="genus" reg="Polymixia">P.</tp:taxon-name-part><tp:taxon-name-part taxon-name-part-type="species" reg="melanostoma">melanostoma</tp:taxon-name-part></tp:taxon-name></italic> sp. nov. is also similar to <italic><tp:taxon-name><tp:taxon-name-part taxon-name-part-type="genus" reg="Polymixia">P.</tp:taxon-name-part><tp:taxon-name-part taxon-name-part-type="species" reg="longispina">longispina</tp:taxon-name-part></tp:taxon-name></italic> in having a long fourth anal-fin spine (12.0–15.2% <abbrev xmlns:xlink="http://www.w3.org/1999/xlink" xlink:title="standard length" id="ABBRID0EIQAI" xlink:type="simple">SL</abbrev>, mean 14.0 vs 12.6–22.9% <abbrev xmlns:xlink="http://www.w3.org/1999/xlink" xlink:title="standard length" id="ABBRID0EMQAI" xlink:type="simple">SL</abbrev>, mean 15.1; Table <xref ref-type="table" rid="T3">3</xref>) but differs from it in having less gill rakers (3+1+6=10 vs 4+1+6–9=11–14; Table <xref ref-type="table" rid="T2">2</xref>), more dorsal-fin rays (IV, 35–37 vs V, 28–32; Table <xref ref-type="table" rid="T2">2</xref>), more pyloric caeca (40 vs 26–30; Table <xref ref-type="table" rid="T2">2</xref>), more S2 (12–14 vs 8–11; Table <xref ref-type="table" rid="T2">2</xref>), a shorter predorsal length (46.3–47.1% <abbrev xmlns:xlink="http://www.w3.org/1999/xlink" xlink:title="standard length" id="ABBRID0EERAI" xlink:type="simple">SL</abbrev> vs 49.1–58.5% <abbrev xmlns:xlink="http://www.w3.org/1999/xlink" xlink:title="standard length" id="ABBRID0EIRAI" xlink:type="simple">SL</abbrev>; Table <xref ref-type="table" rid="T3">3</xref>), a longer dorsal-fin (49.6–53.0% <abbrev xmlns:xlink="http://www.w3.org/1999/xlink" xlink:title="standard length" id="ABBRID0EQRAI" xlink:type="simple">SL</abbrev> vs 40.7–46.4% <abbrev xmlns:xlink="http://www.w3.org/1999/xlink" xlink:title="standard length" id="ABBRID0EURAI" xlink:type="simple">SL</abbrev>; Table <xref ref-type="table" rid="T3">3</xref>), a black oral cavity (vs white; Fig. <xref ref-type="fig" rid="F4">4</xref>; Table <xref ref-type="table" rid="T2">2</xref>), a black branchial cavity (vs white; Fig. <xref ref-type="fig" rid="F5">5</xref>; Table <xref ref-type="table" rid="T2">2</xref>), a more protruding snout (vs slightly protruding; Table <xref ref-type="table" rid="T2">2</xref>), and the wedge-shaped distribution of ctenii on scales (vs vertical; Fig. <xref ref-type="fig" rid="F3">3</xref>; Table <xref ref-type="table" rid="T2">2</xref>).</p><p><italic><tp:taxon-name><tp:taxon-name-part taxon-name-part-type="genus" reg="Polymixia">Polymixia</tp:taxon-name-part><tp:taxon-name-part taxon-name-part-type="species" reg="melanostoma">melanostoma</tp:taxon-name-part></tp:taxon-name></italic> sp. nov. differs from <italic><tp:taxon-name><tp:taxon-name-part taxon-name-part-type="genus" reg="Polymixia">P.</tp:taxon-name-part><tp:taxon-name-part taxon-name-part-type="species" reg="berndti">berndti</tp:taxon-name-part></tp:taxon-name></italic> in having less gill rakers (3+1+6=10 vs 3–4+1+7–8=11–13; Table <xref ref-type="table" rid="T2">2</xref>), more dorsal-fin rays (IV, 35–37 vs IV–VI, 28–31; Table <xref ref-type="table" rid="T2">2</xref>), more S2 (12–14 vs 8–11; Table <xref ref-type="table" rid="T2">2</xref>), a shorter predorsal length (46.3–47.1% <abbrev xmlns:xlink="http://www.w3.org/1999/xlink" xlink:title="standard length" id="ABBRID0E3TAI" xlink:type="simple">SL</abbrev> vs 48.5–54.7% <abbrev xmlns:xlink="http://www.w3.org/1999/xlink" xlink:title="standard length" id="ABBRID0EAUAI" xlink:type="simple">SL</abbrev>; Table <xref ref-type="table" rid="T3">3</xref>), a longer dorsal-fin (49.6–53.0% <abbrev xmlns:xlink="http://www.w3.org/1999/xlink" xlink:title="standard length" id="ABBRID0EIUAI" xlink:type="simple">SL</abbrev> vs 40.7–47.1% <abbrev xmlns:xlink="http://www.w3.org/1999/xlink" xlink:title="standard length" id="ABBRID0EMUAI" xlink:type="simple">SL</abbrev>; Table <xref ref-type="table" rid="T3">3</xref>), a black oral cavity (vs white; Fig. <xref ref-type="fig" rid="F4">4</xref>; Table <xref ref-type="table" rid="T2">2</xref>), a black branchial cavity (vs white; Fig. <xref ref-type="fig" rid="F5">5</xref>, Table <xref ref-type="table" rid="T2">2</xref>), and the wedge-shaped distribution of ctenii on scales (vs vertical; Fig. <xref ref-type="fig" rid="F3">3</xref>, Table <xref ref-type="table" rid="T2">2</xref>).</p></tp:treatment-sec><tp:treatment-sec><!--Section generated to contain objects referenced in tp:taxon-treatment.--><fig id="F7" position="float" orientation="portrait"><object-id xmlns:xlink="http://www.w3.org/1999/xlink" content-type="doi" xlink:type="simple">10.3897/zookeys.1220.125127.figure7</object-id><object-id xmlns:xlink="http://www.w3.org/1999/xlink" content-type="arpha" xlink:type="simple">DCE8FE8F-B384-54B7-8A9A-29B4590FEA45</object-id><label>Figure 7.</label><caption><p>Maximum-likelihood tree reconstructed using <italic><abbrev xmlns:xlink="http://www.w3.org/1999/xlink" xlink:title="mitochondrial cytochrome c oxidase I gene" id="ABBRID0ESYAI" xlink:type="simple">COI</abbrev></italic> sequence. The number next to each node represents bootstrap value &gt;75%. Scale bar at bottom corner represents the number of substitutions per unit length on the tree.</p></caption><graphic xmlns:xlink="http://www.w3.org/1999/xlink" xlink:href="zookeys-1220-105_article-125127__-g007.jpg" position="float" orientation="portrait" xlink:type="simple" id="oo_1192441.jpg"><uri content-type="original_file" xlink:type="simple">https://binary.pensoft.net/fig/1192441</uri></graphic></fig><table-wrap id="T1" position="float" orientation="portrait"><label>Table 1.</label><caption><p><italic><abbrev xmlns:xlink="http://www.w3.org/1999/xlink" xlink:title="mitochondrial cytochrome c oxidase I gene" id="ABBRID0EQAAE" xlink:type="simple">COI</abbrev></italic> sequences of <italic><tp:taxon-name><tp:taxon-name-part taxon-name-part-type="genus" reg="Polymixia">Polymixia</tp:taxon-name-part></tp:taxon-name></italic> used for genetic analyses in this study. Sequences marked with an asterisk (*) were generated for this study and others were retrieved from GenBank (<xref ref-type="bibr" rid="B2">Benson et al. 2012</xref>) or BOLD system (<xref ref-type="bibr" rid="B4">Ratnasingham and Hebert 2007</xref>).</p></caption><table id="TID0E6PAG" rules="all"><tbody><tr><th rowspan="1" colspan="1">Species</th><th rowspan="1" colspan="1">Accession numbers</th></tr><tr><td rowspan="1" colspan="1">
                  <italic>
                    <tp:taxon-name><tp:taxon-name-part taxon-name-part-type="genus" reg="Polymixia">Polymixia</tp:taxon-name-part><tp:taxon-name-part taxon-name-part-type="species" reg="melanostoma">melanostoma</tp:taxon-name-part></tp:taxon-name>
                  </italic>
                  <bold>sp. nov.</bold>
                </td><td rowspan="1" colspan="1" style="color: #396ba6"><ext-link xmlns:xlink="http://www.w3.org/1999/xlink" ext-link-type="gen" xlink:href="PP556538" xlink:type="simple">PP556538</ext-link>*, <ext-link xmlns:xlink="http://www.w3.org/1999/xlink" ext-link-type="gen" xlink:href="PP556540" xlink:type="simple">PP556540</ext-link>*</td></tr><tr><td rowspan="1" colspan="1">
                  <italic>
                    <tp:taxon-name><tp:taxon-name-part taxon-name-part-type="genus" reg="Polymixia">P.</tp:taxon-name-part><tp:taxon-name-part taxon-name-part-type="species" reg="japonica">japonica</tp:taxon-name-part></tp:taxon-name>
                  </italic>
                </td><td rowspan="1" colspan="1" style="color: #396ba6"><ext-link xmlns:xlink="http://www.w3.org/1999/xlink" ext-link-type="gen" xlink:href="PP556536" xlink:type="simple">PP556536</ext-link>*, <ext-link xmlns:xlink="http://www.w3.org/1999/xlink" ext-link-type="gen" xlink:href="PP556546" xlink:type="simple">PP556546</ext-link>*, <ext-link xmlns:xlink="http://www.w3.org/1999/xlink" ext-link-type="gen" xlink:href="PP556547" xlink:type="simple">PP556547</ext-link>*, <ext-link xmlns:xlink="http://www.w3.org/1999/xlink" ext-link-type="gen" xlink:href="PP556548" xlink:type="simple">PP556548</ext-link>*, <ext-link xmlns:xlink="http://www.w3.org/1999/xlink" xlink:href="http://www.boldsystems.org/index.php/Public_RecordView?processid=ZOSKT1538-16" ext-link-type="uri" xlink:type="simple">ZOSKT1538-16</ext-link>, <ext-link xmlns:xlink="http://www.w3.org/1999/xlink" xlink:href="http://www.boldsystems.org/index.php/Public_RecordView?processid=GBMTG154-16" ext-link-type="uri" xlink:type="simple">GBMTG154-16</ext-link>, <ext-link xmlns:xlink="http://www.w3.org/1999/xlink" ext-link-type="gen" xlink:href="ON398672.1" xlink:type="simple">ON398672.1</ext-link></td></tr><tr><td rowspan="1" colspan="1">
                  <italic>
                    <tp:taxon-name><tp:taxon-name-part taxon-name-part-type="genus" reg="Polymixia">P.</tp:taxon-name-part><tp:taxon-name-part taxon-name-part-type="species" reg="fusca">fusca</tp:taxon-name-part></tp:taxon-name>
                  </italic>
                </td><td rowspan="1" colspan="1" style="color: #396ba6">
                  <ext-link xmlns:xlink="http://www.w3.org/1999/xlink" ext-link-type="gen" xlink:href="KU375762.1" xlink:type="simple">KU375762.1</ext-link>
                </td></tr><tr><td rowspan="1" colspan="1">
                  <italic>
                    <tp:taxon-name><tp:taxon-name-part taxon-name-part-type="genus" reg="Polymixia">P.</tp:taxon-name-part><tp:taxon-name-part taxon-name-part-type="species" reg="lowei">lowei</tp:taxon-name-part></tp:taxon-name>
                  </italic>
                </td><td rowspan="1" colspan="1" style="color: #396ba6"><ext-link xmlns:xlink="http://www.w3.org/1999/xlink" xlink:href="http://www.boldsystems.org/index.php/Public_RecordView?processid=SCAFB121-07" ext-link-type="uri" xlink:type="simple">SCAFB121-07</ext-link>, <ext-link xmlns:xlink="http://www.w3.org/1999/xlink" xlink:href="http://www.boldsystems.org/index.php/Public_RecordView?processid=SCAFB144-07" ext-link-type="uri" xlink:type="simple">SCAFB144-07</ext-link>, <ext-link xmlns:xlink="http://www.w3.org/1999/xlink" xlink:href="http://www.boldsystems.org/index.php/Public_RecordView?processid=SCFAC471-06" ext-link-type="uri" xlink:type="simple">SCFAC471-06</ext-link>, <ext-link xmlns:xlink="http://www.w3.org/1999/xlink" xlink:href="http://www.boldsystems.org/index.php/Public_RecordView?processid=GBGCA12516-15" ext-link-type="uri" xlink:type="simple">GBGCA12516-15</ext-link>, <ext-link xmlns:xlink="http://www.w3.org/1999/xlink" xlink:href="http://www.boldsystems.org/index.php/Public_RecordView?processid=BCOLL237-06" ext-link-type="uri" xlink:type="simple">BCOLL237-06</ext-link>, <ext-link xmlns:xlink="http://www.w3.org/1999/xlink" xlink:href="http://www.boldsystems.org/index.php/Public_RecordView?processid=BCOLL238-06" ext-link-type="uri" xlink:type="simple">BCOLL238-06</ext-link>, <ext-link xmlns:xlink="http://www.w3.org/1999/xlink" xlink:href="http://www.boldsystems.org/index.php/Public_RecordView?processid=BCOLL239-06" ext-link-type="uri" xlink:type="simple">BCOLL239-06</ext-link>, <ext-link xmlns:xlink="http://www.w3.org/1999/xlink" xlink:href="http://www.boldsystems.org/index.php/Public_RecordView?processid=BCOLL240-06" ext-link-type="uri" xlink:type="simple">BCOLL240-06</ext-link>, <ext-link xmlns:xlink="http://www.w3.org/1999/xlink" xlink:href="http://www.boldsystems.org/index.php/Public_RecordView?processid=BCOLL241-06" ext-link-type="uri" xlink:type="simple">BCOLL241-06</ext-link>, <ext-link xmlns:xlink="http://www.w3.org/1999/xlink" xlink:href="http://www.boldsystems.org/index.php/Public_RecordView?processid=ANGBF40917-19" ext-link-type="uri" xlink:type="simple">ANGBF40917-19</ext-link>, <ext-link xmlns:xlink="http://www.w3.org/1999/xlink" xlink:href="http://www.boldsystems.org/index.php/Public_RecordView?processid=ANGBF40918-19" ext-link-type="uri" xlink:type="simple">ANGBF40918-19</ext-link>, <ext-link xmlns:xlink="http://www.w3.org/1999/xlink" xlink:href="http://www.boldsystems.org/index.php/Public_RecordView?processid=UKFBI1117-08" ext-link-type="uri" xlink:type="simple">UKFBI1117-08</ext-link>, <ext-link xmlns:xlink="http://www.w3.org/1999/xlink" xlink:href="http://www.boldsystems.org/index.php/Public_RecordView?processid=GBMTG226-16" ext-link-type="uri" xlink:type="simple">GBMTG226-16</ext-link>, <ext-link xmlns:xlink="http://www.w3.org/1999/xlink" xlink:href="http://www.boldsystems.org/index.php/Public_RecordView?processid=MLIII513-08" ext-link-type="uri" xlink:type="simple">MLIII513-08</ext-link></td></tr><tr><td rowspan="1" colspan="1">
                  <italic>
                    <tp:taxon-name><tp:taxon-name-part taxon-name-part-type="genus" reg="Polymixia">P.</tp:taxon-name-part><tp:taxon-name-part taxon-name-part-type="species" reg="carmenae">carmenae</tp:taxon-name-part></tp:taxon-name>
                  </italic>
                </td><td rowspan="1" colspan="1" style="color: #396ba6"><ext-link xmlns:xlink="http://www.w3.org/1999/xlink" ext-link-type="gen" xlink:href="OR660087.1" xlink:type="simple">OR660087.1</ext-link>, <ext-link xmlns:xlink="http://www.w3.org/1999/xlink" ext-link-type="gen" xlink:href="OR660087.1" xlink:type="simple">OR660087.1</ext-link></td></tr><tr><td rowspan="1" colspan="1">
                  <italic>
                    <tp:taxon-name><tp:taxon-name-part taxon-name-part-type="genus" reg="Polymixia">P.</tp:taxon-name-part><tp:taxon-name-part taxon-name-part-type="species" reg="longispina">longispina</tp:taxon-name-part></tp:taxon-name>
                  </italic>
                </td><td rowspan="1" colspan="1" style="color: #396ba6"><ext-link xmlns:xlink="http://www.w3.org/1999/xlink" ext-link-type="gen" xlink:href="PP556537" xlink:type="simple">PP556537</ext-link>*, <ext-link xmlns:xlink="http://www.w3.org/1999/xlink" ext-link-type="gen" xlink:href="PP556539" xlink:type="simple">PP556539</ext-link>*, <ext-link xmlns:xlink="http://www.w3.org/1999/xlink" ext-link-type="gen" xlink:href="PP556541" xlink:type="simple">PP556541</ext-link>*, <ext-link xmlns:xlink="http://www.w3.org/1999/xlink" ext-link-type="gen" xlink:href="PP556543" xlink:type="simple">PP556543</ext-link>*, <ext-link xmlns:xlink="http://www.w3.org/1999/xlink" ext-link-type="gen" xlink:href="PP556545" xlink:type="simple">PP556545</ext-link>*, <ext-link xmlns:xlink="http://www.w3.org/1999/xlink" ext-link-type="gen" xlink:href="PP556549" xlink:type="simple">PP556549</ext-link>*, <ext-link xmlns:xlink="http://www.w3.org/1999/xlink" xlink:href="http://www.boldsystems.org/index.php/Public_RecordView?processid=FOAM828-11" ext-link-type="uri" xlink:type="simple">FOAM828-11</ext-link>, <ext-link xmlns:xlink="http://www.w3.org/1999/xlink" xlink:href="http://www.boldsystems.org/index.php/Public_RecordView?processid=FOAM829-11" ext-link-type="uri" xlink:type="simple">FOAM829-11</ext-link>, <ext-link xmlns:xlink="http://www.w3.org/1999/xlink" xlink:href="http://www.boldsystems.org/index.php/Public_RecordView?processid=FOAO209-14" ext-link-type="uri" xlink:type="simple">FOAO209-14</ext-link>, <ext-link xmlns:xlink="http://www.w3.org/1999/xlink" xlink:href="http://www.boldsystems.org/index.php/Public_RecordView?processid=FOAO212-14" ext-link-type="uri" xlink:type="simple">FOAO212-14</ext-link>, <ext-link xmlns:xlink="http://www.w3.org/1999/xlink" xlink:href="http://www.boldsystems.org/index.php/Public_RecordView?processid=FOAO213-14" ext-link-type="uri" xlink:type="simple">FOAO213-14</ext-link>, <ext-link xmlns:xlink="http://www.w3.org/1999/xlink" xlink:href="http://www.boldsystems.org/index.php/Public_RecordView?processid=FOAO214-14" ext-link-type="uri" xlink:type="simple">FOAO214-14</ext-link>, <ext-link xmlns:xlink="http://www.w3.org/1999/xlink" xlink:href="http://www.boldsystems.org/index.php/Public_RecordView?processid=FOAO2368-20" ext-link-type="uri" xlink:type="simple">FOAO2368-20</ext-link>, <ext-link xmlns:xlink="http://www.w3.org/1999/xlink" xlink:href="http://www.boldsystems.org/index.php/Public_RecordView?processid=ZOSKT314-16" ext-link-type="uri" xlink:type="simple">ZOSKT314-16</ext-link>, <ext-link xmlns:xlink="http://www.w3.org/1999/xlink" xlink:href="http://www.boldsystems.org/index.php/Public_RecordView?processid=GBMIN94135-17" ext-link-type="uri" xlink:type="simple">GBMIN94135-17</ext-link></td></tr><tr><td rowspan="1" colspan="1">
                  <italic>
                    <tp:taxon-name><tp:taxon-name-part taxon-name-part-type="genus" reg="Polymixia">P.</tp:taxon-name-part><tp:taxon-name-part taxon-name-part-type="species" reg="berndti">berndti</tp:taxon-name-part></tp:taxon-name>
                  </italic>
                </td><td rowspan="1" colspan="1" style="color: #396ba6"><ext-link xmlns:xlink="http://www.w3.org/1999/xlink" ext-link-type="gen" xlink:href="PP556533" xlink:type="simple">PP556533</ext-link>*, <ext-link xmlns:xlink="http://www.w3.org/1999/xlink" ext-link-type="gen" xlink:href="PP556534" xlink:type="simple">PP556534</ext-link>*, <ext-link xmlns:xlink="http://www.w3.org/1999/xlink" ext-link-type="gen" xlink:href="PP556535" xlink:type="simple">PP556535</ext-link>*, <ext-link xmlns:xlink="http://www.w3.org/1999/xlink" ext-link-type="gen" xlink:href="PP556542" xlink:type="simple">PP556542</ext-link>*, <ext-link xmlns:xlink="http://www.w3.org/1999/xlink" ext-link-type="gen" xlink:href="PP556544" xlink:type="simple">PP556544</ext-link>*, <ext-link xmlns:xlink="http://www.w3.org/1999/xlink" xlink:href="http://www.boldsystems.org/index.php/Public_RecordView?processid=FOAF463-07" ext-link-type="uri" xlink:type="simple">FOAF463-07</ext-link>, <ext-link xmlns:xlink="http://www.w3.org/1999/xlink" xlink:href="http://www.boldsystems.org/index.php/Public_RecordView?processid=FOAF464-07" ext-link-type="uri" xlink:type="simple">FOAF464-07</ext-link>, <ext-link xmlns:xlink="http://www.w3.org/1999/xlink" xlink:href="http://www.boldsystems.org/index.php/Public_RecordView?processid=FOAF772-07" ext-link-type="uri" xlink:type="simple">FOAF772-07</ext-link>, <ext-link xmlns:xlink="http://www.w3.org/1999/xlink" xlink:href="http://www.boldsystems.org/index.php/Public_RecordView?processid=FOAN778-11" ext-link-type="uri" xlink:type="simple">FOAN778-11</ext-link>, <ext-link xmlns:xlink="http://www.w3.org/1999/xlink" xlink:href="http://www.boldsystems.org/index.php/Public_RecordView?processid=TZMSC367-05" ext-link-type="uri" xlink:type="simple">TZMSC367-05</ext-link>, <ext-link xmlns:xlink="http://www.w3.org/1999/xlink" xlink:href="http://www.boldsystems.org/index.php/Public_RecordView?processid=TZMSC405-05" ext-link-type="uri" xlink:type="simple">TZMSC405-05</ext-link>, <ext-link xmlns:xlink="http://www.w3.org/1999/xlink" xlink:href="http://www.boldsystems.org/index.php/Public_RecordView?processid=TZMC409-05" ext-link-type="uri" xlink:type="simple">TZMC409-05</ext-link>, <ext-link xmlns:xlink="http://www.w3.org/1999/xlink" xlink:href="http://www.boldsystems.org/index.php/Public_RecordView?processid=DSFSF399-09" ext-link-type="uri" xlink:type="simple">DSFSF399-09</ext-link>, <ext-link xmlns:xlink="http://www.w3.org/1999/xlink" xlink:href="http://www.boldsystems.org/index.php/Public_RecordView?processid=DSFSF720-09" ext-link-type="uri" xlink:type="simple">DSFSF720-09</ext-link></td></tr><tr><td rowspan="1" colspan="1">
                  <italic>
                    <tp:taxon-name><tp:taxon-name-part taxon-name-part-type="genus" reg="Gadus">Gadus</tp:taxon-name-part><tp:taxon-name-part taxon-name-part-type="species" reg="morhua">morhua</tp:taxon-name-part></tp:taxon-name>
                  </italic>
                </td><td rowspan="1" colspan="1" style="color: #396ba6"><ext-link xmlns:xlink="http://www.w3.org/1999/xlink" ext-link-type="gen" xlink:href="MN893167.1" xlink:type="simple">MN893167.1</ext-link>, <ext-link xmlns:xlink="http://www.w3.org/1999/xlink" ext-link-type="gen" xlink:href="MT455539.1" xlink:type="simple">MT455539.1</ext-link></td></tr></tbody></table></table-wrap></tp:treatment-sec><ref-list><ref id="B2"><mixed-citation xmlns:xlink="http://www.w3.org/1999/xlink" xlink:type="simple"><person-group><name name-style="western"><surname>Benson</surname><given-names>DA</given-names></name><name name-style="western"><surname>Cavanaugh</surname><given-names>M</given-names></name><name name-style="western"><surname>Clark</surname><given-names>K</given-names></name><name name-style="western"><surname>Karsch-Mizrachi</surname><given-names>I</given-names></name><name name-style="western"><surname>Lipman</surname><given-names>DJ</given-names></name><name name-style="western"><surname>Ostell</surname><given-names>J</given-names></name><name name-style="western"><surname>Sayers</surname><given-names>EW</given-names></name></person-group> (<year>2012</year>) GenBank. Nucleic Acids Research 41(D1): D36–D42. <ext-link xlink:href="10.1093/nar/gks1195" ext-link-type="doi" xlink:type="simple">https://doi.org/10.1093/nar/gks1195</ext-link></mixed-citation></ref><ref id="B4"><mixed-citation xmlns:xlink="http://www.w3.org/1999/xlink" xlink:type="simple"><person-group><name name-style="western"><surname>Ratnasingham</surname><given-names>S</given-names></name><name name-style="western"><surname>Hebert</surname><given-names>PD</given-names></name></person-group> (<year>2007</year>) BOLD: The Barcode of Life Data System (<ext-link xlink:href="http://www.barcodinglife.org" ext-link-type="uri" xlink:type="simple">http://www.barcodinglife.org</ext-link>). Molecular Ecology Notes 7(3): 355–364. <ext-link xlink:href="10.1111/j.1471-8286.2007.01678.x" ext-link-type="doi" xlink:type="simple">https://doi.org/10.1111/j.1471-8286.2007.01678.x</ext-link></mixed-citation></ref><ref id="B14"><mixed-citation xmlns:xlink="http://www.w3.org/1999/xlink" xlink:type="simple"><person-group><name name-style="western"><surname>Kimura</surname><given-names>M</given-names></name></person-group> (<year>1980</year>) <article-title>A simple method for estimating evolutionary rates of base substitutions through comparative studies of nucleotide sequences.</article-title><source>Journal of Molecular Evolution</source><volume>16</volume>(<issue>2</issue>): <fpage>111</fpage>–<lpage>120</lpage>. <ext-link xlink:href="10.1007/BF01731581" ext-link-type="doi" xlink:type="simple">https://doi.org/10.1007/BF01731581</ext-link></mixed-citation></ref><ref id="B24"><mixed-citation xmlns:xlink="http://www.w3.org/1999/xlink" xlink:type="simple"><person-group><name name-style="western"><surname>Li</surname><given-names>J-Y</given-names></name></person-group> (<year>2010</year>) Studies on taxonomy, age, growth and reproduction of <tp:taxon-name><tp:taxon-name-part taxon-name-part-type="family">Polymixiidae</tp:taxon-name-part></tp:taxon-name> fishes in Taiwan. Master’s thesis, National Dong Hwa University, Hualien, Taiwan. <ext-link xlink:href="https://hdl.handle.net/11296/432y4a" ext-link-type="uri" xlink:type="simple">https://hdl.handle.net/11296/432y4a</ext-link></mixed-citation></ref><ref id="B11"><mixed-citation xmlns:xlink="http://www.w3.org/1999/xlink" xlink:type="simple"><person-group><name name-style="western"><surname>Hasegawa</surname><given-names>M</given-names></name><name name-style="western"><surname>Kishino</surname><given-names>H</given-names></name><name name-style="western"><surname>Yano</surname><given-names>T</given-names></name></person-group> (<year>1985</year>) <article-title>Dating the human-ape split by a molecular clock of mitochondrial DNA.</article-title><source>Journal of Molecular Evolution</source><volume>22</volume>(<issue>2</issue>): <fpage>160</fpage>–<lpage>174</lpage>. <ext-link xlink:href="10.1007/BF02101694" ext-link-type="doi" xlink:type="simple">https://doi.org/10.1007/BF02101694</ext-link></mixed-citation></ref><ref id="B21"><mixed-citation xmlns:xlink="http://www.w3.org/1999/xlink" xlink:type="simple"><person-group><name name-style="western"><surname>Kotlyar</surname><given-names>AN</given-names></name></person-group> (<year>1996</year>) <source>Beryciform Fishes of the World Ocean.</source><publisher-name>VNIRO Publishing</publisher-name>, <publisher-loc>Moscow</publisher-loc>, <size units="page">368 pp</size>. [In Russian]</mixed-citation></ref><ref id="B5"><mixed-citation xmlns:xlink="http://www.w3.org/1999/xlink" xlink:type="simple"><person-group><name name-style="western"><surname>Caixeta</surname><given-names>H de C</given-names></name><name name-style="western"><surname>Oliveira</surname><given-names>C</given-names></name><name name-style="western"><surname>de Melo</surname><given-names>MRS</given-names></name></person-group> (<year>2024</year>) Another piece of the living fossil puzzle: a new species of <italic><tp:taxon-name><tp:taxon-name-part taxon-name-part-type="genus">Polymixia</tp:taxon-name-part></tp:taxon-name></italic> Lowe, 1836 (<tp:taxon-name><tp:taxon-name-part taxon-name-part-type="order">Polymixiiformes</tp:taxon-name-part></tp:taxon-name>: <tp:taxon-name><tp:taxon-name-part taxon-name-part-type="family">Polymixiidae</tp:taxon-name-part></tp:taxon-name>) from the western South Atlantic. Deep-sea Research. Part I, Oceanographic Research Papers 205(e104249): 1–14. <ext-link xlink:href="10.1016/j.dsr.2024.104249" ext-link-type="doi" xlink:type="simple">https://doi.org/10.1016/j.dsr.2024.104249</ext-link></mixed-citation></ref><ref id="B3"><mixed-citation xmlns:xlink="http://www.w3.org/1999/xlink" xlink:type="simple"><person-group><name name-style="western"><surname>Borden</surname><given-names>WC</given-names></name><name name-style="western"><surname>Grande</surname><given-names>TC</given-names></name><name name-style="western"><surname>Wilson</surname><given-names>MV</given-names></name></person-group> (<year>2019</year>) Phylogenetic relationships within the primitive acanthomorph fish genus <italic><tp:taxon-name><tp:taxon-name-part taxon-name-part-type="genus">Polymixia</tp:taxon-name-part></tp:taxon-name></italic>, with changes to species composition and geographic distributions. PLoS ONE 14(3): e0212954. <ext-link xlink:href="10.1371/journal.pone.0212954" ext-link-type="doi" xlink:type="simple">https://doi.org/10.1371/journal.pone.0212954</ext-link></mixed-citation></ref><ref id="B8"><mixed-citation xmlns:xlink="http://www.w3.org/1999/xlink" xlink:type="simple"><person-group><name name-style="western"><surname>Grande</surname><given-names>TC</given-names></name><name name-style="western"><surname>Wilson</surname><given-names>MV</given-names></name></person-group> (<year>2021</year>) <article-title>A new cryptic species of <italic><tp:taxon-name><tp:taxon-name-part taxon-name-part-type="genus">Polymixia</tp:taxon-name-part></tp:taxon-name></italic> (<tp:taxon-name><tp:taxon-name-part taxon-name-part-type="subclass">Teleostei</tp:taxon-name-part></tp:taxon-name>, <tp:taxon-name><tp:taxon-name-part taxon-name-part-type="order">Acanthomorpha</tp:taxon-name-part></tp:taxon-name>, <tp:taxon-name><tp:taxon-name-part taxon-name-part-type="order">Polymixiiformes</tp:taxon-name-part></tp:taxon-name>, <tp:taxon-name><tp:taxon-name-part taxon-name-part-type="family">Polymixiidae</tp:taxon-name-part></tp:taxon-name>) revealed by molecules and morphology.</article-title><source>Ichthyology &amp; Herpetology</source><volume>109</volume>(<issue>2</issue>): <fpage>567</fpage>–<lpage>586</lpage>. <ext-link xlink:href="10.1643/i2020112" ext-link-type="doi" xlink:type="simple">https://doi.org/10.1643/i2020112</ext-link></mixed-citation></ref></ref-list></tp:taxon-treatment>
